# Supplementary material for: A Scoping Review of Clinical Studies on Procedures of Ultrasound-Guided Injection to Ensure Hygiene and Safety
Source: Healthcare (Basel). 2025 May 16;13(10):1165. doi: 10.3390/healthcare13101165 (PMC12110851; doi:10.3390/healthcare13101165)
Supplement: Supplementary file 1 [file healthcare-13-01165-s001.zip]

Archive with 5 entries (5 files):
- Table S4.pdf
- Checklist S1.pdf
- Table S1.pdf
- Table S2.pdf
- Table S3.xlsx
