# Supplementary material for: A Scoping Review of Clinical Studies on Procedures of Ultrasound-Guided Injection to Ensure Hygiene and Safety
Source: Healthcare (Basel). 2025 May 16;13(10):1165. doi: 10.3390/healthcare13101165 (PMC12110851; doi:10.3390/healthcare13101165)
Supplement: Supplementary file 1 [file healthcare-13-01165-s001.zip › Table S3.xlsx]

## Sheet: 최종
Table S3. Detailed information of the studies
Study				Participant		Intervention							Control		Outcome	Procedures for US-guided injection
Year	Author	Title	Study design	Diagnosis	Number of participants*	Types of medication	Intervention	Treatment site	Needle thickness	Needle length	Treatment dose	Number/Duration of treatment	Number of participants*	Intervention	Outcome measures*****	Ultrasound machine name**	Type of probe**	Frequency**	Informed consent***	Allergic reaction test***	Probe cover***	Metrials used for probe cover**	Probe disinfection***	Metrials used for probe disinfection**	US scanning agent***	Metrials used for US scanning agent**	Sterile gloves***	Disinfectant clothes/drapes***	Pre-procedure US scan***	Purpose of pre-procedure US-scanning**	Local anesthesia***	Metrials used for skin disinfection**	All procedures related to hygiene**	Regurging***	Injection methods	Skin re-disinfection after the injection**	Applying a bandage***	Other post-procedure care and monitoring**	Post-procedure instructions**	Other procedures**
2006	Kim et al.	The Usefulness of Ultrasonographyguided Injection Comparing to Blind Injection in Patients with Chronic Subdeltoid Bursitis	Randomised controlled trial	Chronic Subdeltoid Bursitis	11	A mixture of 9.5 ml 0.5% lidocaine and 20 mg triamcinolone	US guided injection	subdeltoid bursa	NA	NA	10ml	NA / NA	11	blind injection	ROM, VAS and modified Constant scale	SONOACE 8000 EX	Linear transducer	7.5 MHz	NA	NA	O	Sterilized gloves	NA	NA	NA	NA	O (Photo)	X (Photo)	NS	With the distal end of a linear transducer positioned over the greater tuberosity, a longitudinal scan was performed parallel to the orientation of the supraspinatus tendon. Subdeltoid-subacromial bursal thickening with fluid collection was observed between the deltoid muscle and the supraspinatus tendon. Under real-time ultrasound guidance, a needle was advanced in-plane beneath the transducer, …	NA	povidone-iodine	For infection control during ultrasound-guided injection, the transducer was covered with a sterile glove, and the injection site was thoroughly disinfected using povidone-iodine before needle insertion.	NA	out-of-plane (photo)	NA	NA	NA	NA	NA
2021	Kim et al.	The Effectiveness of Ultrasound-Guided Soyeom Pharmacopuncture Therapy at Acromioclavicular Joint of Shoulder in Patients with Anterior Shoulder Pain: A Retrospective Study	Non-comparative study	Anterior Shoulder Pain	9	Soyeom pharmacopuncture	US guided pharmacopuncture	acromioclavicular joint of shoulder	27	38	0.5ml	2 times / NA	X	X	NRS	LOGIQ S7 expert	L3-12 linear probe (㈜지이헬스케어코리아)	10 MHz	O	NA	X (Photo)	X (Photo)	NA	NA	NA	NA	O (Photo)	X (Photo)	NA	NA	NA	alcohol swap	After preparing an alcohol swab	NA	out-of-plane	O (The injection site was disinfected after the procedure.)	NA	NA	The patient was instructed on how to keep the injection site clean and avoid contamination.	NA
2019	Kim et al.	A Comparative Study on the Pain and Treatment Satisfaction between Korean Medical Treatment Combined with Ultrasound Guided Soyeom Pharmacopuncture Therapy in Thoracic Paravertebral Space and Non-Guided Soyeom Pharmacopuncture Therapy on Patients with Ribs Fracture: A Retrospective Study	Before and after study	Ribs Fracture (pain)	3	Soyeom pharmacopuncture	US guided pharmacopuncture	thoracic paravertebral space (TPVS)	30	39	1cc	1 time / NA	3	blind pharmacoacupuncture	NRS, five point Likert scale	NA	NA	10 MHz (Photo)	O	NA	X (Photo)	X (Photo)	NA	NA	NA	NA	X (Photo)	X (Photo)	NS	To identify the thoracic paravertebral space (TPVS) using ultrasound, the transducer was first placed longitudinally over the thoracic spine at the level corresponding to the patient's rib fracture. The spinous process was identified at the midline, and the transducer was gradually moved laterally. As the transducer was shifted outward, a round, rhomboid-shaped hyperechoic structure—corresponding…	NA	alcohol swap	After preparing an alcohol swab	NA	NA	NA	NA	NA	NA	NA
2008	Nam et al.	Ultrasound-Guided Proliferative and Local Steroid Injection for Subacromial Bursitis	Non-comparative study	Subacromial Bursitis	38	prolotherapic agent 9.5 ml(12.5% dextrose + 2% lidocaine) and steroid(triamcinolon) 0.5 ml	US guided injection	subacromial bursa	21	NA	10ml	NA / NA	X	X	ROM, VAS	Accuvix XQ	Linear (Photo)	L, 10 MHz	NA	NA	NA	NA	NA	NA	NA	NA	O	NA	O	When the transducer is aligned along the course of the supraspinatus tendon, a coracoacromial window can be obtained. Through this window, the humeral head, supraspinatus muscle, and deltoid muscle are clearly visualized (Fig. 2). In this view, subacromial-subdeltoid bursitis can be identified as a hypoechoic area between the deltoid muscle and humeral head (Fig. 3). When there was clinical suspi…	NA	povidone-iodine	Pre-injection skin antisepsis at the anterior aspect of the shoulder was conducted with povidone-iodine under sterile conditions using surgical gloves.	NA	in plane (photo)	NA	NA	NA	NA	NA
2008	Nam et al.	Injection Therapy for Calcific Tendinitis of Shoulder Under the Sonographic Guidance	Non-comparative study	Symptomatic Calcific Tendinitis of Supraspinatus	12	prolotherapic agent	US guided injection	calcific lesion of the supraspinatus	18	NA	9.5ml	NA / NA	X	X	ROM, VAS	NA	Linear (Photo)	NA	NA	NA	NA	NA	NA	NA	NA	NA	NA	NA	O	The procedure began with ultrasound localization of the lesion, followed by skin preparation using povidone-iodine.	NA	povidone-iodine	The procedure was initiated by identifying the lesion using ultrasound, after which the injection site was disinfected with povidone-iodine.	NA	in plane (photo)	NA	NA	NA	NA	NA
2008	Moon et al.	Blind and Ultrasonography-guided Injection Therapy for Calcific Tendinitis of Supraspinatus	Non-randomised controlled trial	Symptomatic Calcific Tendinitis of Supraspinatus	17	12.5% dextrose 8ml + lidocaine 2 ml	US guided injection	calcific lesion of the supraspinatus	21	NA	10ml	NA / NA	19	blind multiple needling and injection	ROM, VAS	NA	Linear (Photo)	NA	NA		NA	NA	NA	NA	NA	NA	NA	NA	O	Initial localization of the lesion was performed under ultrasound guidance, after which skin preparation was conducted using povidone-iodine.	NA	povidone-iodine	For the ultrasound-guided group, the lesion was initially identified under ultrasound guidance, and the injection site was subsequently disinfected using povidone-iodine.	NA	in plane (photo)	NA	NA	NA	NA	NA
2010	Moon et al.	The ultrasound-guided injection of prolotherapy and steroid mixture in patients with adhesive capsulitis	Non-comparative study	Shoulder Adhesive Capsulitis	53(49)	12.5% prolotherapic agent(dextrose) 10 cc + steroid(triamcinolone acetonide) 40 mg 1 cc	US guided injection	around the coracohumeral ligament	21	NA	11cc	1~8(avarage: 1.82) times / 13.8 months(avarage)	X	X	ROM, VAS	accuvix XQ	Linear (Photo)	10 MHz	NA	NA	NA	NA	NA	NA	NA	NA	O	NA	O	On ultrasound examination, the coracohumeral ligament within the rotator interval was thickened to over 4 mm, accompanied by hypoechoic changes and enhanced vascularity suggestive of inflammatory activity.	NA	povidone-iodine	Pre-procedural antisepsis at the shoulder injection site was carried out using povidone-iodine under aseptic conditions with sterile surgical gloves.	NA	in plane (photo)	NA	NA	NA	NA	NA
2010	Moon et al.	The Effectiveness of Prolotherapy Postoperative Rotator Cuff Tear	Non-comparative study	Postoperative Rotator Cuff Tear (persistant symptoms after rotator cuff repair)	90	12.5% Dextrose + 0.4% lidocaine	US guided injection	around the rotator cuff suture site	25	25	10cc	NA / NA	X	X	ROM, VAS, complications	ACCUVIX XQ	Linear (Photo)	8-12 MHZ	NA	NA	X (Photo)	X (Photo)	NA	NA	NA	NA	O (Photo)	X (Photo)	O	A high-frequency linear ultrasound transducer (8–12 MHz, ACCUVIX XQ, Medison, Korea) was positioned parallel to the direction of the scapular spine, and images were obtained slightly lateral to the upper half of the superior margin of the scapula. Using the bony shadow of the scapular superior margin as a reference, the rotator cuff repair site was accurately identified (Fig. 1). The area extendi…	NA	povidone iodine과 alcohol	Antiseptic preparation was performed using povidone-iodine and alcohol over the area spanning from the medial border of the scapular spine (contralateral to the transducer) to the medial margin of the transducer.	NA	in plane (angle of 45 degrees)	NA	NA	Upon completion of the procedure, the injection site was compressed with sterile gauze for 5 minutes, and the puncture site was confirmed to be free of any immediate complications.	NA	NA
2015	Pak et al.	The Effectiveness of Ultrasonography-guided Injection at Infraspinatus of Shoulder in Patients with Posterior Shoulder Pain Induced Horizontal Adduction Test	Non-comparative study	Posterior Shoulder Pain during Horizontal Adduction Test	21	Mepivacain (Mepivacain hydrochloride 2%) 2cc + Tamceton (triamcinolone acetonide 40 mg) 1 cc	US guided injection	infraspinatus(IST) and deltoid muscle	NA	NA	3cc	NA / NA	X	X	VAS, UCLA score	System E-cube 15	Linear transducer (L3-12X Alpinion)	8~12 MHz	NA	NA	X (Photo)	X (Photo)	NA	NA	NA	NA	X (Photo)	X (Photo)	NS	Under long-axis ultrasound guidance of the infraspinatus muscle, the target site located 2–3 cm medial to its insertion was precisely identified, and 3 cc of the mixed injectate was administered.	NA	povidone-iodine (Photo)	povidone-iodine (Photo)	NA	NA	NA	NA	NA	NA	NA
2019	Ahn et al.	The Effectiveness of Ultrasound-Guided Essential Bee Venom Pharmacopuncture Combined with Integrative Korean Medical Treatment for Rib Fracture: A Case Study	Non-comparative study	Rib Fracture	1	Essential Bee Venom	US guided pharmacopuncture	periosteum around the fracture sites of the rib	30	38	0.2–1.0cc (gradually increase the dose)	18 times / 4 weeks	X	X	NRS	Logiq P9	ML6-15 linear probe	12 MHz	NA	O (Prior to the procedure, an intradermal injection of 0.1 cc of EBV at a 1:10,000 dilution was administered as an allergy test. The procedure was initiated only after confirming the absence of any adverse reactions within 10–15 minutes.)	O	Steri-Drape (3M Health Care)	O	potadine solution (on a sterile drape)	O	potadine solution	O (Photo)	NA	NS	Ultrasound examinations were performed using a Logiq P9 ultrasound system (General Electric Co., Seongnam, Korea) equipped with an ML6-15 linear probe, operating at a frequency of 12 MHz. The area of maximal tenderness was marked with a surgical skin marker, and ultrasound scans were conducted over three ribs, including the marked rib and its adjacent superior and inferior ribs. The transducer wa…	NA	potadine solution	To maintain aseptic conditions prior to the procedure, the ultrasound transducer was covered with a sterile surgical drape (Steri-Drape; 3M Health Care, Suzhou, China). The transducer contact surface and the patient's skin at the target area were disinfected with povidone-iodine solution. After allowing sufficient drying time, an additional layer of povidone-iodine was applied, and the transducer…	NA	in plane (photo)	NA	NA	NA	NA	NA
2022	Yang et al.	Comparison of Ultrasound Guided Soyeom Pharmacopuncture Therapy Effect and Unguided Soyeom Pharmacopuncture Therapy Effect on Cervical Facet Joint of Acute Cervical Pain Patient Caused by Traffic Accidents: A Retrospective Study	Before and after study	Acute Cervical Pain Patient Caused by Traffic Accidents	10	Soyeom pharmacopuncture	US guided pharmacopuncture	cervical facet joint (the most extreme tenderness point)	27	60	1ml (0.5 mL per site)	NA / NA	10	blind pharmacoacupuncture	VAS, NDI, five point Likert scale	LOGIQ S7 expert	Linear (Photo)	NA	O	NA	NA	NA	NA	NA	NA	NA	O (Photo)	X (Photo)	NA	After applying alcohol along an imaginary longitudinal axis over the presumed facet joint region, an ultrasound transducer was placed and moved medially and laterally along this axis to obtain a characteristic image of the facet joint, appearing as a serrated or overlapping roof-tile pattern. Using an in-plane approach, a syringe was inserted from the caudal to the cranial direction toward the se…	NA	alcohol	The procedure was performed using an alcohol swab. Alcohol was applied along an imaginary longitudinal line approximately 2–3 cm lateral to the spinous process, corresponding to the presumed location of the facet joint, and the ultrasound transducer was then placed over this line.	NA	in plane	NA	NA	NA	NA	NA
2009	Yoon et al.	Ultrasonography-guided Subacromial Bursal Injection of Corticosteroid: A Comparative Study of Two Dose Regimens	Randomised controlled trial	Soft tissue diseases around the shoulder joint(impingement syndrome, rotator cuff tear, biceps tendonitis etc.)	20	triamcinolone (triamcinolone acetonide) 10mg(1cc) + 1% lidocaine 4 cc	US guided injection	subacromial subdeltoid bursa	21	NA	5cc	1 time / NA	-	-	VAS, SFA, SDQ, AROM	NA	NA	NA	NA	NA	NA	NA	NA	NA	NA	NA	NA	NA	NS	Shoulder ultrasonography was performed in accordance with standardized scanning protocols for evaluating periarticular tendons . The examination was conducted collaboratively by specialists in physical medicine and rehabilitation and radiology, with bilateral shoulder comparisons. A 12 MHz linear transducer (Logiq P6, GE Healthcare Ultrasound, Milwaukee, USA) was utilized to assess tendon structu…	NA	NS	After sterile disinfection of the injection site	NA	in plane (photo)	NA	NA	NA	NA	NA
					22	triamcinolone (triamcinolone acetonide) 40 mg (4 cc) + 1% lidocaine 1 cc	US guided injection	subacromial subdeltoid bursa	21	NA	5cc	1 time / NA	-	-	VAS, SFA, SDQ, AROM	NA	NA	NA	NA	NA	NA	NA	NA	NA	NA	NA	NA	NA	NS	-	NA	NS	After sterile disinfection of the injection site	NA	in plane (photo)	NA	NA	NA	NA	NA
2012	Lhee et al.	Accuracy and Clinical Outcomes of Ultrasound-guided Glenohumeral joint Injection: Acromioclavicular Approach in Patients with Adhesive Capsulitis	Non-comparative study	Adhesive Capsulitis	33	Cocktail of steroid(triamcinolone 1 ml(40 mg/ml)) + lidocaine 4 ml (2%) + normal saline 5 ml and contrast medium(Telebrix) 5 ml	US guided injection	inside shoulder glenohumeral joint	NA	NA	10ml	1 time / NA	X	X	PROM, VAS	NA	NA	NA	NA	NA	X (Photo)	X (Photo)	NA	NA	NS	NS	O (Photo)	X (Photo)	NA	NA	NA	povidone-iodine (Photo)	povidone-iodine (Photo)	NA	in plane (photo)	NA	NA	NA	NA	NA
2008	Lim et al.	Ultrasound Guided Shoulder Joint Injection through Rotator Cuff Interval	Non-comparative study	NA	17	0.5% lidocaine → contrast medium	US guided injection	shoulder joint (inferior space of biceps tendon)	24	NA	3ml	1-2 times / NA	X	X	The average time taken for the procedure, the distance of needle from the skin to the inferior space of biceps tendon	Prosound SSD-3500SV	Multilinear ultrasound	5-10MHz	NA	NA	O	Sanitized plastic cover	NA	NA	NS	NS	O (Photo)	O	NS	The biceps tendon, subscapularis tendon, and supraspinatus tendon were clearly visualized, and the ultrasound transducer was adjusted to center the biceps tendon within the image. In this view (Fig. 2), the humeral head appeared as a deep hyperechoic structure, with the biceps tendon seen as an oval-shaped structure directly above it. The supraspinatus tendon was positioned lateral to the biceps …	O	povidone iodine	The anterior shoulder region of the patient was sterilized using povidone iodine. After identifying the coracoid process and the greater tuberosity of the humerus, the area extending from the coracoid process to the greater tuberosity was disinfected three times using povidone-iodine. A sterile drape was applied, and an ultrasound transducer covered with a sterile plastic sheath was used to obtai…	NA	NA	NA	NA	NA	NA	Procedures to increase the accuracy of the injection (A test dose of 1 mL of 0.5% lidocaine was administered. If resistance was encountered, the needle's bevel was adjusted, or the needle was slightly advanced or withdrawn until the resistance dissipated. Absence of surrounding tissue swelling indicated intra-articular placement. Subsequently, 3 mL of radiographic contrast agent was injected, and…
2010	Cho et al.	Comparision of Blind Technique and Ultrasonography Guided Technique of Subacromial Subdeltoid Bursa Injection	Randomised controlled trial	subacromial subdeltoid(SASD) bursitis	14	0.5% lidocaine 5 ml + corticosteroid[triamcinolon acetate(Triamcinolon acetonideⓇ)] 20 mg	US guided injection	subacromial subdeltoid bursa	25	32	5ml	1 time / NA	14	blind injection	ROM, VAS, UCLA score	EnVisor HD M2540AⓇ	Linear	13 MHz	NA	NA	NA	NA	NA	NA	NA	NA	NA	NA	NS	The transducer was placed in a longitudinal orientation anterior to the acromion to visualize the supraspinatus tendon and the subacromial-subdeltoid (SASD) bursa. A dynamic assessment was then performed to clearly delineate the boundary between the deltoid muscle and the supraspinatus tendon, thereby confirming the precise location of the bursa. Subsequently, the needle was inserted in-plane, pa…	NA	alcohol	Before the injection, the ultrasound transducer and the patient's skin were cleansed with 70% alcohol, and the injection site was subsequently disinfected.	NA	in plane	NA	NA	NA	NA	Procedures to increase the accuracy of the injection (the success of the injection was confirmed by observing the distension of the bursa using ultrasound imaging, and the outcomes were recorded accordingly)
2022	Ahadi et al.	Ultrasound-Guided vs. Blind Coccygeal Corticosteroid Injections for Chronic Coccydynia: A Randomized, Clinical Trial	Randomised controlled trial	Chronic Coccydynia	15	1 ml of NA(triamcinolone) (40 mg/ml) and 2 ml of lidocaine (2%)	US guided injection	maximum tenderness point of coccyx	22	NA	3ml	NA / NA	15	blind injection	VAS, DPQ, SF-36	NA	A low frequency curved array transducer	4-5 MHz	NA	NA	O	a sterile sheath containing ultrasound gel	NA	NA	O	ultrasound gel	NA	NA	NA	NA	NA	betadine	The skin was disinfected with betadine. The ultrasound transducer was covered with a sterile sheath containing ultrasound gel.	NA	NA	NA	NA	NA	NA	NA
2022	Ahadi et al.	Comparison of the Effect of Ultrasound-Guided Injection of Botulinum Toxin Type A and Corticosteroid in the Treatment of Chronic Plantar Fasciitis: A Randomized Controlled Trial	Randomised controlled trial	Chronic Plantar Fasciitis	18	1 ml of corticosteroid(methylprednisolone) plus 1 ml of normal saline	US guided injection	plantar fascia	21	40	2ml	NA / NA	17	US guided injection	VAS, FAAM, US features(plantar fascia thickness)	SonoACE X8-2013	Linear transducer	5-12 MHz	NA	NA	O	sterile barrier	NA	NA	NA	NA	NA	NA	NS	CSgroup: "after visualizing plantar fascia" BTAgroup: "after identifying foot intrinsic muscles with the US guidance"	O	NS (antiseptic)	The skin over the heel plantar aspect was prepared with antiseptic	NA	in plane	NA	NA	NA	After injections, the patients were recommended to apply a cold pack over the injection site for approximately 10 mins at home 3 times a day for 24 hrs. They were advised to avoid pressure on the injected heel for the next 48 hrs and, in case of pain, only could use acetaminophen. Two days after the injections, the patients of both groups were asked to perform daily stretching exercises of the ca…	NA
					17	[control group] 150 units of BTA (Dysport) diluted in 1.5 ml of normal saline	US guided injection	100 units in the flexor digitorum brevis and 50 units in quadratus plantae	NA	NA	150 units of BTA (Dysport) diluted in 1.5 ml of normal saline	NA / NA	-	-	VAS, FAAM, US features(plantar fascia thickness)	SonoACE X8-2013	Linear transducer	5-12 MHz	NA	NA	O	sterile barrier	NA	NA	NA	NA	NA	NA	NS	CSgroup: "after visualizing plantar fascia" BTAgroup: "after identifying foot intrinsic muscles with the US guidance"	O	NS (antiseptic)	The skin over the heel plantar aspect was prepared with antiseptic	NA	NA	NA	NA	NA	After injections, the patients were recommended to apply a cold pack over the injection site for approximately 10 mins at home 3 times a day for 24 hrs. They were advised to avoid pressure on the injected heel for the next 48 hrs and, in case of pain, only could use acetaminophen. Two days after the injections, the patients of both groups were asked to perform daily stretching exercises of the ca…	NA
2022	Anwar et al.	Combined effectiveness of extracorporeal radial shockwave therapy and ultrasound-guided trigger point injection of lidocaine in upper trapezius myofascial pain syndrome	Randomised controlled trial	upper trapezius myofascial pain syndrome	15	3 ml of 0.5% lidocaine and 0.5% normal saline	US guided injection (followed by radial shockwave)	each trigger point present either unilateral or bilateral in the upper trapezius muscle	NA	1.25-inch	3ml	3 times / 2 weeks (one per week)	15(13)	conventional physical therapy treatment (heat therapy and exercise)	VAS, NDI, EMG, SWE, IRT	NA	NA	NA	NA	NA	NA	NA	NA	NA	NA	NA	NA	NA	NA	NA	NA	NS (local antiseptic)	skin over the muscle was cleaned with local antiseptic.	NA	NA	NA	NA	NA	Patients were guided for home-based exercises and posture correction.	NA
					15(13)	-	Shockwave therapy	-	-	-	-	-	-	-	-	-	-	-	-	-	-	-	-	-	-	-	-	-	-	-	-	-	-	-	-	-	-	-	-	-
2020	Babaei-Ghazani et al.	Ultrasound-Guided Corticosteroid Injection in Carpal Tunnel Syndrome: Comparison Between Radial and Ulnar Approaches	Randomised controlled trial	Carpal Tunnel Syndrome	30	NA(triamcinolone) (40mg per mL)	US guided injection	carpal tunnel (radial approach)	23	NA	1cc	1 time / NA	X	X	VAS, BCTQ, EDX, US parameters	NA	Linear (Photo)	NA	NA	NA	NA	NA	NA	NA	NA	NA	NA	NA	NA	NA	NA	NS (antiseptic)	The skin over the injection site of the affected wrist was prepared with antiseptic. Ultrasound probe was covered with a sterile barrier	NA	in-plane	NA	NA	NA	After the procedure, the patients were instructed to apply cold pack over the injection site for about 20 mins twice a day. Also, a resting wrist splint was prescribed for all patients for 6 weeks.	NA
					30	NA(triamcinolone) (40mg per mL)	US guided injection	carpal tunnel (ulnar approach)	23	NA	1cc	1 time / NA	-	-	VAS, BCTQ, EDX, US parameters	NA	Linear (Photo)	NA	NA	NA	NA	NA	NA	NA	NA	NA	NA	NA	NA	NA	NA	NS (antiseptic)	The skin over the injection site of the affected wrist was prepared with antiseptic. Ultrasound probe was covered with a sterile barrier	NA	in-plane	NA	NA	NA	After the procedure, the patients were instructed to apply cold pack over the injection site for about 20 mins twice a day. Also, a resting wrist splint was prescribed for all patients for 6 weeks.	NA
2019	Babaei-Ghazani et al.	Comparison of Ultrasound-Guided Local Ozone (O2-O3) Injection vs Corticosteroid Injection in the Treatment of Chronic Plantar Fasciitis: A Randomized Clinical Trial	Randomised controlled trial	Chronic Plantar Fasciitis	15	ozone(O2-O3) with a 20 microgram concentration	US guided injection	plantar fascia insertion point	23	NA	2cc	NA / NA	15	US guided injection	VAS, FAAM, ultrasound imaging(plantar fascia thickness)	NA	Linear (Photo)	NA	NA	NA	O	sterile barrier	NA	NA	O	sterile gel	NA	NA	NS	The ultrasound probe was first placed longitudinally over the plantar surface of calcaneus bone to identify plantar fascia and its insertion point. Then the probe was rotated 90 degrees to the transverse position at the plantar fascia insertion point. After anesthetizing the skin, a 23-gauge needle was inserted	O	NS (antiseptic)	The skin over the injection site was prepped with antiseptic, and the ultrasound probe was covered with a sterile barrier using sterile gel.	NA	in-plane	NA	NA	NA	After intervention, all patients were advised to apply a cold pack for 10 minutes and to avoid pressure on the injected heel as much as possible for the first 48 hours. Also, all participants were asked to avoid running and high-impact activities for two weeks. All participants were instructed to perform stretching exercises for the plantar and posterior leg muscles (10 times a day, with each str…	NA
					15	1 cc of corticosteroid(methyl prednisolone) 40 mg mixed with 1 cc of normal saline injection	US guided injection	plantar fascia insertion point	23	NA	2cc	NA / NA	-	-	VAS, FAAM, ultrasound imaging(plantar fascia thickness)	NA	Linear (Photo)	NA	NA	NA	O	sterile barrier	NA	NA	O	sterile gel	NA	NA	NS	The ultrasound probe was first placed longitudinally over the plantar surface of calcaneus bone to identify plantar fascia and its insertion point. Then the probe was rotated 90 degrees to the transverse position at the plantar fascia insertion point. After anesthetizing the skin, a 23-gauge needle was inserted	O	NS (antiseptic)	The skin over the injection site was prepped with antiseptic, and the ultrasound probe was covered with a sterile barrier using sterile gel.	NA	in-plane	NA	NA	NA	After intervention, all patients were advised to apply a cold pack for 10 minutes and to avoid pressure on the injected heel as much as possible for the first 48 hours. Also, all participants were asked to avoid running and high-impact activities for two weeks. All participants were instructed to perform stretching exercises for the plantar and posterior leg muscles (10 times a day, with each str…	NA
2018	Babaei-Ghazani et al.	The effects of ultrasound-guided corticosteroid injection compared to oxygen–ozone (O2–O3) injection in patients with knee osteoarthritis: a randomized controlled trial	Randomised controlled trial	knee osteoarthritis	31	corticosteroids(40mg triamcinolone)	US guided injection	suprapatellar recess	22	50	1cc	1 time / NA	31	US guided injection	ROM, VAS, WOMAC, ultrasound images(effusion of the suprapatellar recess)	NA	Linear (Photo)	NA	NA	NA	O	sterile barrier	NA	NA	O	sterile gel	NA	NA	NS	the transducer was positioned longitudinally at the proximal edge of the patella. After visualizing the suprapatellar recess, the transducer was rotated 90° and positioned transversely along the distal portion of quadriceps tendon at the attachment point to the patellar bone. A total of1 cc of lidocaine 2% was applied for local anesthesia of dermal and subdermal tissues in both groups. A 22-gauge…	O	NS (antiseptic)	Under sterile conditions and after prepping the skin with antiseptic while ultrasound probe was covered with a sterile barrier and using a sterile gel,	NA	in-plane	NA	NA	NA	After injection, the patients were recommended to apply cold pack on the needle insertion site for 5–10 min and could be repeated for 3–4 times a day	NA
					31	[control group]oxygene-ozone(O2–O3) 15 μg/ml	US guided injection	suprapatellar recess	22	50	10cc	1 time / NA	-	-	ROM, VAS, WOMAC, ultrasound images(effusion of the suprapatellar recess)	NA	Linear (Photo)	NA	NA	NA	O	sterile barrier	NA	NA	O	sterile gel	NA	NA	NS	the transducer was positioned longitudinally at the proximal edge of the patella. After visualizing the suprapatellar recess, the transducer was rotated 90° and positioned transversely along the distal portion of quadriceps tendon at the attachment point to the patellar bone. A total of1 cc of lidocaine 2% was applied for local anesthesia of dermal and subdermal tissues in both groups. A 22-gauge…	O	NS (antiseptic)	Under sterile conditions and after prepping the skin with antiseptic while ultrasound probe was covered with a sterile barrier and using a sterile gel,	NA	in-plane	NA	NA	NA	After injection, the patients were recommended to apply cold pack on the needle insertion site for 5–10 min and could be repeated for 3–4 times a day	NA
2018	Babaei-Ghazani et al.	Comparison Between Effectiveness of Ultrasound-Guided Corticosteroid Injection Above Versus Below the Median Nerve in Mild to Moderate Carpal Tunnel Syndrome: A Randomized Controlled Trial	Randomised controlled trial	Mild to Moderate Carpal Tunnel Syndrome	22	Corticosteroid(triamcinolone) 40 mg/ml	US guided injection	above the median nerve (proximal carpal tunnel at the level of the distal wrist crease)	23	NA	1ml	NA / NA	X	X	VAS, BCTQ, electrodiagnostic and ultrasonographic criteria	NA	Linear (Photo)	NA	NA	NA	O	sterile barrier	NA	NA	O	sterile gel	NA	NA	NA	the transducer was positioned transversely along the distal crease of the wrist, perpendicular to the median nerve at carpal tunnel inlet (short-axis view)	NA	NS (antiseptic)	After preparing the skin with antiseptic and under sterile conditions while US probe was covered with a sterile barrier and using a sterile gel,	NA	in-plane	NA	NA	the injection adverse effects were observed during the trial.	NA	NA
					22	Corticosteroid(triamcinolone) 40 mg/ml	US guided injection	below the median nerve (proximal carpal tunnel at the level of the distal wrist crease)	23	NA	1ml	NA / NA	-	-	VAS, BCTQ, electrodiagnostic and ultrasonographic criteria	NA	Linear (Photo)	NA	NA	NA	O	sterile barrier	NA	NA	O	sterile gel	NA	NA	NA	the transducer was positioned transversely along the distal crease of the wrist, perpendicular to the median nerve at carpal tunnel inlet (short-axis view)	NA	NS (antiseptic)	After preparing the skin with antiseptic and under sterile conditions while US probe was covered with a sterile barrier and using a sterile gel,	NA	in-plane	NA	NA	the injection adverse effects were observed during the trial.	NA	NA
2018	Chen et al.	Effectiveness of ultrasound-guided vs direct approach corticosteroid injections for carpal tunnel syndrome: A double-blind randomized controlled trial	Randomised controlled trial	idiopathic carpal tunnel syndrome	22	Betamethasone(Bufencon®)	US guided injection	into the ulnar side of the palmaris longus tendon	27	NA	1ml	NA / NA	17	blind injection	[physical findings] SWMT, BCTG(SSS, FSS), VAS [Electrophysiological findings] SWMT, DML, CMAP, SDL(onset), SNCV, SNAP, Digit4	Terason t3000	NA	NA	NA	NA	NA	NA	NA	NA	NA	NA	NA	NA	O	the transducer was placed perpendicular to the median nerve. The pisiform bone, scaphoid bone, median nerve, flexor retinaculum, and flexor digitorum superficialis tendon were brought into view (Fig. 1). After sterilization of the skin, a 27-gauge needle was inserted into the proximal carpal tunnel at the distal wrist crease and ulnar to the area adjacent to the median nerve (19, 22). The physici…	NA	NS	After sterilization of the skin,	NA	out-plane	NA	NA	NA	NA	NA
2016	Cole et al.	Ultrasound-Guided Versus Blind Subacromial Corticosteroid Injections for Subacromial Impingement Syndrome: A Randomized, Double-Blind Clinical Trial	Randomised controlled trial	r Subacromial Impingement Syndrome	27 patients, 28 shoulders	corticosteroid [1 mL of 40 mg/mL methylprednisolone acetate(Depo-Medrol; Pfizer) and 5 mL of 1% lidocaine hydrochloride (Xylocaine; AstraZeneca)]	US guided injection	subacromial bursa	22	NA	6ml	NA / NA	26 patients, 28 shoulders	blind injection	PROM, VAS, ASES score	General Electric Logiq E9	Linear transducer with a 50X10–mm footprint	6- to 15-MHz	NA	NA	X	X	NA	NA	O	Nonsterile gel	NA	NA	NA	NA	NA	alcohol	The acromion was marked out, and the patient’s skin was sterilized with alcohol. Nonsterile gel was applied to the transducer, and the ultrasoundprobe was placed just outside the sterile field on thepatient.	NA	NA	NA	NA	NA	NA	NA
2022	Creuzé et al.	Novel Use of Botulinum Toxin in Long-Standing Adductor-Related Groin Pain: A Case Series	Non-comparative study	Adductor-related groin pain(ARGP) after failure of medical and/or surgical treatment	50	250UI of BoNT-A(abobotulinumtoxinA:Dysport) was diluted in 5mL of saline solution	US guided injection	intramuscularly (adductor longus, gracilis, adductor brevis)	NA	NA	NS	1-2 times / NA (In case of recurrences pain or when the first injection failed, we proposed a second injection to the athletes at D90, D180, and D365)	X	X	HAGOS, VAS, Blazina classification	NA	NA	NA	NA	NA	NA	NA	NA	NA	NA	NA	NA	NA	NA	NA	NA	70% alcohol	After disinfection of the skin surface using 70% alcohol,	NA	NA	NA	NA	NA	After the injection, patients folloewd a detailed rehabilitation protocol with 2 or 3 rehabilitaton sessions with a physiotherapis per week from the seventh day until their planned return to sport(day 45)	NA
2016	Di Sante et al.	Intra-articular hyaluronic acid vs platelet-rich plasma in the treatment of hip osteoarthritis	Randomised controlled trial	Hip osteoarthritis (monolateral severe hip osteoarthritis)	21	PRP	US guided injection	into the anterior synovial recess at the junction of the femoral head and neck (into the Hip joint)	20	90	3ml	3 times / 1 week	-	-	VAS, WOMAC (pain subsale, joint stiffness, disability )	Logiq P5 pro	convex probe	3.5 MHz	NA	NA	X (Photo)	X (Photo)	NA	NA	NA	NA	O (Photo)	O	NS	and previously to the injection, the hip region was scanned in order to localize the most relevant local landmarks such as the femoral neurovascular bundle, the femoral neck, the hip joint capsule, and the anterior synovial recess (fig 1). The probe was then aligned with the long axis of the femoral neck, including the acetabulum and the femoral head and, by a freehand technique, a 20-gauge (9 cm…	NA	povidone-iodine (Photo)	The injection was performed under sterile conditions by means of a 3.5 MHz convex probe.	NA	in plane (photo)	NA	NA	After a few minutes of rest, the patients were allowed to walk and leave the clinic.	They were also advised to rest until the next morning and during the follow-up period (16 weeks); the use of any anti-inflammatory or analgesic medication was not allowed. In addition, all patients were monitored for any side effects due to the IA injections.	Procedures to increase the accuracy of the injection (As an additional confirmation of the correctly performed procedure and IA therapy placement, a distension of the joint capsule was registered)
					22	[control group] HA(30mg/2ml;1,000-2,900 kDa)	US guided injection	into the anterior synovial recess at the junction of the femoral head and neck (into the Hip joint)	20	90	2ml	3 times / 1 week	22	US guided injection	VAS, WOMAC (pain subsale, joint stiffness, disability )	Logiq P5 pro	convex probe	3.5 MHz	NA	NA	X (Photo)	X (Photo)	NA	NA	NA	NA	O (Photo)	O	NS	and previously to the injection, the hip region was scanned in order to localize the most relevant local landmarks such as the femoral neurovascular bundle, the femoral neck, the hip joint capsule, and the anterior synovial recess (fig 1). The probe was then aligned with the long axis of the femoral neck, including the acetabulum and the femoral head and, by a freehand technique, a 20-gauge (9 cm…	NA	povidone-iodine (Photo)	The injection was performed under sterile conditions by means of a 3.5 MHz convex probe.	NA	in plane (photo)	NA	NA	After a few minutes of rest, the patients were allowed to walk and leave the clinic.	They were also advised to rest until the next morning and during the follow-up period (16 weeks); the use of any anti-inflammatory or analgesic medication was not allowed. In addition, all patients were monitored for any side effects due to the IA injections.	NA
					40	[control group] Hyaluronic Acid[Hyalubrix 15mg/mL)	US guided injection	into the anterior synovial recess at the junction of the femoral head and neck (into the Hip joint)	20	90	2ml	3 times / 1 week	40	US guided injection	VAS, WOMAC (pain subsale, joint stiffness, disability )	Logiq P5 pro	convex probe	3.5 MHz	NA	NA	X (Photo)	X (Photo)	NA	NA	NA	NA	O (Photo)	O	NS	and previously to the injection, the hip region was scanned in order to localize the most relevant local landmarks such as the femoral neurovascular bundle, the femoral neck, the hip joint capsule, and the anterior synovial recess (fig 1). The probe was then aligned with the long axis of the femoral neck, including the acetabulum and the femoral head and, by a freehand technique, a 20-gauge (9 cm…	NA	povidone-iodine (Photo)	The injection was performed under sterile conditions by means of a 3.5 MHz convex probe.	NA	in plane (photo)	NA	NA	After a few minutes of rest, the patients were allowed to walk and leave the clinic.	They were also advised to rest until the next morning and during the follow-up period (16 weeks); the use of any anti-inflammatory or analgesic medication was not allowed. In addition, all patients were monitored for any side effects due to the IA injections.	NA
2023	Ebadi et al.	Extracorporeal shockwaves therapy versus corticosteroid injection for the treatment of non-calcific rotator cuff tendinopathies: a randomized trial	Randomised controlled trial	non-calcific rotator cuff tendinopathies	18(17)	-	Extracorporeal shock Wave Therapy(ESWT)	-	-	-	-	-	18(16)	US guided injection	-	-	-	-	-	-	-	-	-	-	-	-	-	-	-	-	-	-	-	-	-	-	-	-	-	-
					18(16)	[control group] corticosteroid[a mixture of 1cc of triamcinolone 40 mg per ml with 2cc lidocaine 1%]	US guided injection	into the subacromial bursa	23	NA	3cc	NA / NA	-	-	VAS, q-DASH	NA	NA	NA	NA	NA	O	sterile barrier	NA	NA	NA	NA	NA	NA	NA	NA	NA	NS (antiseptic)	The skin on the side of the affected shoulder was prepared with an antiseptic. The ultrasound transducer is covered by a sterile barrier and placed vertically on the affected shoulder.	NA	in plane	NA	NA	NA	- After the injection, the patient is asked to apply a cold compress to the injection site for about 10 min. - Both groups received an exercise program, including shoulder ROM and rotator cuff strengthening exercises. The participants were asked to perform these exercises at home on a daily basis.	NA
2009	Ekeberg et al.	Subacromial ultrasound guided or systemic steroid injection for rotator cuff disease: randomised double blind study	Randomised controlled trial	rotator cuff disease	53	2 ml (10 mg/ml) triamcinolone and 5 ml (10 mg/ml) lidocaine hydrochloride	US guided injection (local injection)	subacromial bursa	21 (0.8 x 50mm intramuscular needle)	50 (0.8 x 50mm intramuscular needle)	7ml	NA / NA	-	-	HSCL, SPADI, WORC, a nine point Ordinal scale	Medison 128 prime	linear transducer	5-9 MHz	NA	NA	NA	NA	NA	NA	O	sterile gel	NA	NA	NA	NA	O	alcohol	The physician sterilised patients’ skin and the ultrasound transducer with alcohol and applied sterile gel to the transducer.	NA	NA	NA	NA	NA	NA	NA
						4ml (10 mg/ml) lidocaine hydrochloride	blind injection	upper gluteal region	21 (0.8 x 50mm intramuscular needle)	50 (0.8 x 50mm intramuscular needle)	5ml	NA / NA	-	-	-	-	-	-	-	-	-	-	-	-	-	-	-	-	-	-	-	-	-	-	-	-	-	-	-	-
					53(51)	2 ml (10 mg/ml) triamcinolone and 2 ml (10 mg/ml) lidocaine hydrochloride	US guided injection (systemic injection )	upper gluteal region	21 (0.8 x 50mm intramuscular needle)	50 (0.8 x 50mm intramuscular needle)	4ml	NA / NA	-	-	HSCL, SPADI, WORC, a nine point Ordinal scale	Medison 128 prime	linear transducer	5-9 MHz	NA	NA	NA	NA	NA	NA	O	sterile gel	NA	NA	NA	NA	O	alcohol	The physician sterilised patients’ skin and the ultrasound transducer with alcohol and applied sterile gel to the transducer.	NA	NA	NA	NA	NA	NA	NA
						5ml(10 mg/ml) lidocaine hydrochloride	blind injection	subacromial bursa	21 (0.8 x 50mm intramuscular needle)	50 (0.8 x 50mm intramuscular needle)	5ml	NA / NA	-	-	-	-	-	-	-	-	-	-	-	-	-	-	-	-	-	-	-	-	-	-	-	-	-	-	-	-
2021	Emami Razavi et al.	Short-term Efficacy of Ultrasonographic Guidance for Intra-articular Corticosteroid Injection in Hallux Rigidus: A Single-Blind Randomized Controlled Trial	Randomised controlled trial	Hallux Rigidus	25	40-mg methylprednisolone plus 1 mL lidocaine	US guided injection	into the affected first metatarsophalangeal joint	22	NA	NS	1 time / NA	25	blind injection	VAS, AOFAS ankle-hindfoot scale	iuStar 160	Linear (Photo)	NA	NA	NA	O (Photo)	NS	NA	NA	NA	NA	O (Photo)	O	NA	-	NA	povidone-iodine	- the area cleaned with povidone-iodine, - After injecting the corticosteroid, the joint was moved gently through the full range of motion. Next, an alcohol wipe was used to remove povidone-iodine.	NA	out-of-plane (photo)	O (an alcohol wipe was used to remove povidone-iodine)	NA	NA	At the end of the procedure, we applied a bag of ice for the patients to ease the pain for a short time. Patients were instructed not to use analgesic medications except for cetaminophen—if needed for 24 hours—and to limit their joint movement and avoid strenuous activities for the first 8 hours. Also, they were informed to come back to the department should their symptoms get worse or if they ha…	NA
2017	Eslamian et al.	A Randomized Prospective Comparison of Ultrasound-Guided and Landmark-Guided Steroid Injections for Carpal Tunnel Syndrome	Randomised controlled trial	Carpal tunnel syndrome	27 patients, 30 hands	40 mg of methylprednisolone	US guided injection	under the median nerve (carpal tunnel)	23	NA	NA	NA / NA	20 (30 hand)	blind injection	BCTQ, DML, DSL, CMAP amplitude, SNAP amplitude	Sonix OP	linear transducer	5.0-14 MHz	NA	NA	O	a sterile US transducer cover	NA	NA	NA	NA	NA	NA	O	The transducer was placed transversely along the distal wrist crease (transversely between the pisiform and the scaphoid bone) and perpendicular to the median nerve at carpal tunnel inlet (Fig. 1). The flexor retinaculum was visualized as the hyperechoic structure forming the carpal tunnel roof across the pisiform and scaphoid bones. The median nerve lies just below the flexor retinaculum (Fig. 1…	X	NS (antiseptic)	The injection was performed under sterile conditions with an in-plane freehand technique. After skin preparation with an antiseptic, the proximal carpal tunnel was visualized with the same transducer. A sterile US transducer cover was used.	NA	in plane	NA	NA	NA	Standard cock-up hand splint at nights and 300 mg of vitamin B1 were administered for both groups during the study.	NA
2023	Farrow et al.	Ultrasound-Guided Trigger Point Injections for the Treatment of Neck and Back Pain in the Emergency Department: A Randomized Trial	Randomised controlled trial	Neck or back pain from myofascial pain syndrome	100	bupivacaine 0.25%	US guided injection	the belly of the muscles (neck or back)	NA	NA	<5ml (not standardized, but an absolute limit of 5 mL was established for each injection site)	NA	96	standard medications	VAS, the rate of rescue medication use, ED length of stay, the rate of admission.	SonoSite X-Porte	a 25mm high frequency linear array transducer	6-13 MHz	NA	NA	O	a sterile transparent field dressing	NA	NA	O	sterile lubrication packets	O	NA	NA	NA	X	chlorhexidine	- The area was then cleaned with chlorhexidine. - The ultrasound probe was covered with a sterile transparent field dressing and sterile lubrication packets were used as ultrasound gel. We required physicians to use sterile gloves and aseptic technique for the injections.	NA	in plane	NA	NA	NA	NA	NA
2019	Frizziero et al.	Efficacy of ultrasound-guided hyaluronic acid injections in achilles and patellar tendinopathies: a prospective multicentric clinical trial	Non-randomised controlled trial	achilles and patellar tendinopathies	26	sodium hyaluronate(Hyalotend®)(20 mg/2 ml)	US guided injection	Aachilles tendon (26 people) (paratendon and tendon)	22	NA	2ml (per site)	3 times / 3 weeks (1 injection weekly for 3 consecutive weeks)	X	X	NRS-11, US parameters (tendon appearance and neovascularization), EQ-5D, Safety	NA	Linear (Photo)	NA	O	NA	NA	NA	NA	NA	NA	NA	O (Photo)	NA	O	US evaluations were performed by one full-trained investigator in each center, using a 5-12 MHz linear probe and PRF set at 0.5 kHz. The contralateral non-painful tendon was also examined as intra-patient comparison.	NA	povidone-iodine (Photo)	povidone-iodine (Photo)	NA	in plane (photo)	NA	NA	NA	Patients will be allowed to walk immediately but were advised to refrain from strenuous activity for 3-4 Days.	NA
					9	sodium hyaluronate(Hyalotend®)(20 mg/2 ml)	US guided injection	patellar tendon (9 people) (paratendon and tendon)	22	NA	2ml (per site)	3 times / 3 weeks (1 injection weekly for 3 consecutive weeks)	-	-	NRS-11, US parameters (tendon appearance and neovascularization), EQ-5D, Safety	NA	Linear (Photo)	NA	O	NA	NA	NA	NA	NA	NA	NA	O (Photo)	NA	O	US evaluations were performed by one full-trained investigator in each center, using a 5-12 MHz linear probe and PRF set at 0.5 kHz. The contralateral non-painful tendon was also examined as intra-patient comparison.	NA	povidone-iodine (Photo)	povidone-iodine (Photo)	NA	in plane (photo)	NA	NA	NA	Patients will be allowed to walk immediately but were advised to refrain from strenuous activity for 3-4 Days.	NA
2017	Gulabi et al.	USG-guided injection of corticosteroid for lateral epicondylitis does not improve clinical outcomes: a prospective randomised study	Randomised controlled trial	chronic lateral epicondylitis	20	Corticosteroid(40 mg/2 ml methylprednisolone acetate)	US guided injection	at the most tender point over the lateral epicondyle of the involved elbow / the hypointense area of common extensor tendon	26	NA	2ml	NA / NA	20	blind injection	VAS, q-DASH, grip strength scores	Toshiba Aplio Diagnostic Ultrasound System	linear array transducer	5–7.5 MHz	NA	NA	O	sterile cover	NA	NA	NA	NA	NA	NA	O	- The probe was placed along the lateral aspect of the elbow parallel to the longitudinal axis of the common extensor tendon. The radial head, radiohumeral joint, lateral epicondyle, and common extensor tendon were visualised. The skin was sterilised and the USG probe was enclosed in a sterile cover. - F1. Transverse plane ultrasonography shows the radial head (r), common extensor tendon, lateral…	NA	NS	- All patients were injected under aseptic conditions using 40 mg/2 ml methylprednisolone acetate - The skin was sterilised and the USG probe was enclosed in a sterile cover.	NA	in plane (photo)	NA	NA	After the injection, the patients were rested for 30 min	the patients were advised against massage or hot fomentation. Ice packs or NSAID were recommended in case of any discomfort. For both groups, no further physical therapy or splinting was recommended	NA
2015	Haghighat et al.	Effectiveness of Blind & Ultrasound Guided Corticosteroid Injection in Impingement Syndrome	Randomised controlled trial	Impingement Syndrome	20	Corticosteroid(40 mg methylprednisolone with 1cc lidocaine 2%)	US guided injection	subacromial bursa	23	50	NS	NA / NA	20	1	VAS, ROM. SPADI	NA	high frequency linear transducer		NA	NA	X	X	O	NS(disinfectant)	NA	NA	NA	NA	NA	NA	NA	NS (disinfectant)	- the probe is disinfected using the same disinfectant which is applied to the patient’s skin. - The skin was punctured at a distance of about 2–3 cm from the probe in order to avoid contact between the needle and the probe	NA	NA	NA	NA	NA	NA	Procedures to increase the accuracy of the injection (a small amount of liquid is injected to confirm the correct position (fluid passing from the needle tip into the bursa). The injection can be visualized in real-time as a spreading "cloud" of hyperechoic echoes inside the bursa)
2013	Hansen et al.	Surgery versus ultrasound-guided steroid injections for trigger finger disease: protocol of a randomized controlled trial	Randomised controlled trial	trigger finger disease	83	corticosteroid[1 ml of triamcinolonacetonid 40 mg/ml (Kenalog, Bristol-Myers Squibb AB) and 1 ml of lidocaine 10 mg/ml]	US guided injection	superficially to the A1-pulley, intra-sheath(flexor tendon)	23	NA	2ml	1 time / NA	83	conventional open surgery	TFS, NRS, duration of absence from work, complications, use of related medical services.	Mindray M7	linear array transducer	12 MHz	NA	NA	NA	NA	NA	NA	O	an aqueous solution containing ethanol 85% vol	NA	NA	NA	NA	NA	an aqueous solution containing ethanol 85% vol	The area of the affected A1-pulley is prepared, in plenty, with an aqueous solution containing ethanol 85% vol., which is used both as an antiseptic measure and as the connecting media between the skin and the transducer.	NA	NA	NA	O	- any treatment complications, absence from work or sport and use of related medical services or additional treatment are also recorded. - The patient is informed to keep the finger still for the next 24 h to minimize the risk of immediate “wash-out”, after which no further restrictions are implemented.	NA	Procedures to increase the accuracy of the injection (A guided injection into the tendon sheath is then performed with clear visualisation of proximal intra-sheath jet flow and expansion of the sheath.)
2016	Hazra et al.	Ultrasound versus fluoroscopy-guided caudal epidural steroid injection for the treatment of chronic low back pain with radiculopathy: A randomised, controlled clinical trial	Randomised controlled trial	chronic low back pain with radiculopathy	25	depot methylprednisolone (40 mg) diluted in 10 ml of normal saline	US guided injection	the epidural space of the sacral canal	18	NA	NS	NA / NA	25	fluoroscopy‑guided injection	VAS, ODI, safety(occurrence of adverse events)	NA	linear array transducer	NA	NA	NA	O	sterile transducer sheath	NA	NA	O	sterile gel	NA	NA	NS	NS	O	NS	- sterile transducer sheath and gel - In Group U, after skin disinfection and application of a sterile transducer sheath and gel, - Time taken from completion of 'draping' to correct placement of needle was noted in the both groups - The needle was pulled out and sterile dressing was applied. (시술 후)	NA	NA	O (sterile dressing was applied)	O	- Patients were monitored for 4 h and subsequently discharged with the advice to attend our pain clinic next week. - Adverse events, if any, were also noted	NA	NA
2021	Hogaboom et al.	A pilot study to evaluate micro-fragmented adipose tissue injection under ultrasound guidance for the treatment of refractory rotator cuff disease in wheelchair users with spinal cord injury	Non-comparative study	refractory rotator cuff disease in wheelchair users with spinal cord injury	10	micro-fragmented adipose tissue (MFAT)	US guided injection	supraspinatus tendon in all subjects + acromioclavicular and glenohumeral joints, and biceps, infraspinatus, and subscapularis tendons if significant pathology was identified (If the subject reported bilateral shoulder pain, the more painful shoulder was injected)	27	1.5 inch	up to a total volume of 8 mLs 1~3 ml(rotator cuff tendons), 1~2ml(biceps tendon), 3~4 ml(glenohumeral joint / subacromial bursa), 0.5~1 ml(acromioclavicular joint)	NA / NA	X	X	11-point NRS, WUSPI, BPI-I7, PGIC, ultrasound and physical exams, adverse events	Edge II, FUJIFILM Sonosite, Inc., Bothell, Washington, USA	NA	NA	NA	NA	NA	NA	NA	NA	O	Sterile ultrasound gel	NA	NA	O	to identify pathological structures and the appropriate approaches for injection, and the entry locations were marked.	O	chlorhexidine/isopropyl alcohol solution	- The probe and skin was cleansed thoroughly with a chlorhexidine/isopropyl alcohol solution - Sterile ultrasound gel was applied to the probe and injection locations.	NA	NA	O (The injections sites were then cleaned and covered with adhesive bandages)	O	Post-injection protocol Participants were kept in a supine position and monitored for complications for 15 min immediately postinjection, and were then raised and transferred into their wheelchair with assistance.	- They were instructed to avoid the use of aspirin and non-steroidal antiinflammatory drugs (e.g. ibuprofen, naproxen), but were allowed the use of Ultram, Percocet, or acetaminophen for the pain as needed. - They were recommended to ice the harvest site and treatment areas for 15–20 min every hour as needed, and to remove the harvest site dressing after 24 h. - Twenty-four hours post-procedure, …	NA
2022	Hou et al.	The Effectiveness of Ultrasound-Guided Subacromial-Subdeltoid Bursa Combined With Long Head of the Biceps Tendon Sheath Corticosteroid Injection for Hemiplegic Shoulder Pain: A Randomized Controlled Trial	Randomised controlled trial	Hemiplegic Shoulder Pain	30	1ml of compound betamethasone injection + 2ml of 2% lignocaine injection + 1ml of normal saline (SASD)	US guided injection	Subacromial-subdeltoid (SASD) bursa	NA	NA	4ml	NA / NA	X	X	VAS, pVAS, NRS, LAS, VNS, ROM, AROM, PROM, UCLA score, NDI, SFA, SDQ, DPQ, SF-36, FAAM, SWE, IRT, BCTQ, EDX, WOMAC, ASES, HAGOS, HSCL, SPADI, WORC, AOFAS, DML, DSL, CMAP, SNAP, EQ-5D, TFS, ODI, WUSPI, BPI, PGIC, UEFMA, MBI, ADL, PROMIS, HOOS or KOOS, BSSS, FSS, 6MWT, STAI, FHSQ	NA	NA	NA	NA	NA	NA	NA	NA	NA	NA	NA	NA	NA	NA	NA	NA	NS	After disinfection and cleaning,	NA	NS	O (sterile dressing)	O	The site was kept dry for 24h after injection. Patients who experienced discomfort after injection were treated with local cold therapy, and patients without discomfort had their dressing removed after 24 h.	Both groups received routine rehabilitation treatment. After treatment, all patients received a standard course of exercise therapy (capsular stretching, ability of daily living exercise, increasing active and passive motion, and so on) and physiotherapy (neuromuscular electrical stimulation and ultrashort wave therapy), 24 h after injection during the 4 weeks. During this period, participants we…	NA
					30	1ml of compound betamethasone injection + 1ml of 2% lignocaine injection (LHBT), 1ml of compound betamethasone injection (CBI) + 2ml of 2% lignocaine injection + 1ml of normal saline (SASD)	US guided injection	Subacromial-subdeltoid (SASD) bursa + long head of the biceps tendon (LHBT) sheath	NA	NA	2ml(LHBT), 4ml(SASD)	NA / NA	X	X	VAS, pVAS, NRS, LAS, VNS, ROM, AROM, PROM, UCLA score, NDI, SFA, SDQ, DPQ, SF-36, FAAM, SWE, IRT, BCTQ, EDX, WOMAC, ASES, HAGOS, HSCL, SPADI, WORC, AOFAS, DML, DSL, CMAP, SNAP, EQ-5D, TFS, ODI, WUSPI, BPI, PGIC, UEFMA, MBI, ADL, PROMIS, HOOS or KOOS, BSSS, FSS, 6MWT, STAI, FHSQ	NA	NA	NA	NA	NA	NA	NA	NA	NA	NA	NA	NA	NA	NA	NA	NA	NS	After disinfection and cleaning,	NA	NS	O (sterile dressing)	O	The site was kept dry for 24h after injection. Patients who experienced discomfort after injection were treated with local cold therapy, and patients without discomfort had their dressing removed after 24 h.	Both groups received routine rehabilitation treatment. After treatment, all patients received a standard course of exercise therapy (capsular stretching, ability of daily living exercise, increasing active and passive motion, and so on) and physiotherapy (neuromuscular electrical stimulation and ultrashort wave therapy), 24 h after injection during the 4 weeks. During this period, participants we…	NA
2013	Hsieh et al.	Is ultrasound-guided injection more effective in chronic subacromial bursitis?	Randomised controlled trial	chronic subacromial bursitis	48 (46)	mixture of 0.5 mL dexamethasone suspension and 3 mL lidocaine	US guided injection	subacromial bursa	21	NA	3.5ml	1 time / NA	48(46)	traditional palpation-guided	VAS, AROM, PROM, SPADI, SDQ, SF-36	LOGIQ P5 (General Electronic Company, Milwaukee, WI)	linear array transducer	multifrequency 5- to 12-MHz	NA	NA	NA	NA	NA	NA	NA	NA	NA	NA	NS	NS	NA	NS	sterilization of the skin	NA	NA	NA	NA	NA	NA	NA
2021	Hsieh et al.	Comparison of the corticosteroid injection and hyaluronate in the treatment of chronic subacromial bursitis: A randomized controlled trial	Randomised controlled trial	chronic subacromial bursitis	68	2 mL of triamcinolone (1 mL/10 mg), 0.5 mL of distilled water, and 1 mL of 1% lidocaine	US guided injection	subacromial-subdeltoid (SASD)	22	1.5 inch	3.5ml	maximum three times / 4 weeks (Injections were repeated after two and four weeks. In the case of complete resolution of pain, no further injections were performed.)	58	US guided injection	VAS, SPADI, SDQ	Phillips IU22, Phillips Healthcare, Bothell, WA, USA and Logiq P5, General Electronic Company, Boston, MA, USA	linear transducer	12-5 MHz	NA	NA	NA	NA	NA	NA	NA	NA	NA	NA	NA	NA	NA	NS	The skin was carefully sterilised	NA	in plane	NA	NA	NA	- All of the participants did not receive physiotherapy, but acetaminophen up to 2 g a day was allowed as a rescue medicine.	NA
					60	2.5 mL of hyaluronic acid (1% sodium hyaluronate solution [ARTZ, 10 mg/mL, molecular weight of 0.9 × 106 Da]) and 1 mL of 1% lidocaine	US guided injection	subacromial-subdeltoid (SASD)	22	1.5 inch	3.5ml	maximum three times / 4 weeks (Injections were repeated after two and four weeks. In the case of complete resolution of pain, no further injections were performed.)	58	US guided injection	VAS, SPADI, SDQ	Phillips IU22, Phillips Healthcare, Bothell, WA, USA and Logiq P5, General Electronic Company, Boston, MA, USA	linear transducer	12-5 MHz	NA	NA	NA	NA	NA	NA	NA	NA	NA	NA	NA	NA	NA	NS	The skin was carefully sterilised	NA	in plane	NA	NA	NA	- All of the participants did not receive physiotherapy, but acetaminophen up to 2 g a day was allowed as a rescue medicine.	NA
					58	[control group] 2.5 mL of normal saline (placebo group) and 1 mL of 1% lidocaine	US guided injection	subacromial-subdeltoid (SASD)	22	1.5 inch	3.5ml	maximum three times / 4 weeks (Injections were repeated after two and four weeks. In the case of complete resolution of pain, no further injections were performed.)	-	-	VAS, SPADI, SDQ	Phillips IU22, Phillips Healthcare, Bothell, WA, USA and Logiq P5, General Electronic Company, Boston, MA, USA	linear transducer	12-5 MHz	NA	NA	NA	NA	NA	NA	NA	NA	NA	NA	NA	NA	NA	NS	The skin was carefully sterilised	NA	in plane	NA	NA	NA	- All of the participants did not receive physiotherapy, but acetaminophen up to 2 g a day was allowed as a rescue medicine.	NA
2022	Hsieh et al.	Effects of Intra-articular Coinjections of Hyaluronic Acid and Hypertonic Dextrose on Knee Osteoarthritis: a Prospective, Randomized, Double-Blind Trial	Randomised controlled trial	Knee Osteoarthritis	52	7-mL 25% dextrose (3.5mL of 50% dextrose mixed with 3.5mL of 2% lidocaine) → 2-mL 10 mg/dL hyaluronic acid	US guided injection	lateral suprapatellar pouch	21	NA	7ml → 2ml	3 times / 3 weeks (one per week)	52	US guided injection	performance-based physical function measures(regular and fastest walking speed, stair climbing time, and chair rising time), WOMAC, KOOS	Philips Ultrasound Systema	NA	NA	NA	NA	NA	NA	NA	NA	NA	NA	NA	NA	NA	NA	NA	NS	The participants were placed in the supine position and had their skin carefully sterilized. After the aseptic preparation,	NA	in plane	NA	NA	NA	NA	NA
						[control group] 7-mL injection of 3.5 mL of normal saline with 3.5 mL of 2 %lidocaine → 2-mL 10 mg/dL hyaluronic acid	US guided injection	lateral suprapatellar pouch	21	NA	7ml → 2ml	3 times / 3 weeks (one per week)	-	-	performance-based physical function measures(regular and fastest walking speed, stair climbing time, and chair rising time), WOMAC, KOOS	Philips Ultrasound Systema	NA	NA	NA	NA	NA	NA	NA	NA	NA	NA	NA	NA	NA	NA	NA	NS	The participants were placed in the supine position and had their skin carefully sterilized. After the aseptic preparation,	NA	in plane	NA	NA	NA	NA	NA
2011	Huang et al.	Efficacy and safety of ultrasound-guided local injections of etanercept into entheses of ankylosing spondylitis patients with refractory Achilles enthesitis	Non-randomised controlled trial	ankylosing spondylitis patients with refractory Achilles enthesitis	5	12.5 mg etanercept was diluted by 1 ml sterile water	US guided injection	entheses of ankylosing spondylitis (Achilles enthesis)	25	NA	NS	NA	7	US guided injection	BASDAI, BASFI, VAS, CRP, ESR, the percentage of ASAS20 responders, the regional blood flow signals(by colour Doppler)	NA	NA	NA	NA	NA	NA	NA	NA	NA	NA	NA	NA	O	NA	NA	O	iodophors	Then the skin was sterilised with iodophors and covered with a sterile paper sheet with a hole revealing only the Achilles enthesis.	NA	NS	NA	NA	- After treatment, the corresponding ankle was constrained from any movement for at least 1 hour. - Then the Achilles tendon and entheseal integrity was confirmed by US re-evaluation.	- the patients were required to avoid any heavy loads on the related ankle as well as vigorous activity for a week.	Procedures to increase the accuracy of the injection (Then, a local anesthesia of the skin and subcutaneous tissue by 2% lidocaine with a 25gauge needle was given and soon afterwords the needle was directly inserted into the related Achilles enthesis. 'After confirmation of the right position of the needle by injecting trace of 2% lidocaine', etanercept or betamethasone was slowly injected into t…
					7	[control group] 1 ml compound betamethasone contained 5mg betamethasone dipropionate and 2 mg betamethasone phosphate	US guided injection	entheses of ankylosing spondylitis (Achilles enthesis)	25	NA	1ml	NA	-	-	BASDAI, BASFI, VAS, CRP, ESR, the percentage of ASAS20 responders, the regional blood flow signals(by colour Doppler)	NA	NA	NA	NA	NA	NA	NA	NA	NA	NA	NA	NA	O	NA	NA	O	iodophors	Then the skin was sterilised with iodophors and covered with a sterile paper sheet with a hole revealing only the Achilles enthesis.	NA	NS	NA	NA	- After treatment, the corresponding ankle was constrained from any movement for at least 1 hour. - Then the Achilles tendon and entheseal integrity was confirmed by US re-evaluation.	- the patients were required to avoid any heavy loads on the related ankle as well as vigorous activity for a week.	Procedures to increase the accuracy of the injection (Then, a local anesthesia of the skin and subcutaneous tissue by 2% lidocaine with a 25gauge needle was given and soon afterwords the needle was directly inserted into the related Achilles enthesis. 'After confirmation of the right position of the needle by injecting trace of 2% lidocaine', etanercept or betamethasone was slowly injected into t…
2018	Jones et al.	A randomized, controlled study to evaluate the efficacy of intra-articular, autologous adipose tissue injections for the treatment of mild-to-moderate knee osteoarthritis compared to hyaluronic acid: a study protocol	Randomised controlled trial	mild-to-moderate knee osteoarthritis	27	autologous adipose tissue (Lipogems)	US guided injection	into the suprapatellar pouch	21	NA	6 ml	1 time / NA	27	US guided injection	WOMAC(WOMAC-A, full), clinical anchors (pain, function, and stiffness), the 29-point PROMIS profile, synovial fluid samples	NA	NA	NA	NA	NA	NA	NA	NA	NA	NA	NA	NA	NA	NA	NA	NA	NS	the femoral condyle will be marked with a surgical marker. The area will be cleaned,	NA	NA	NA	NA	NA	NA	NA
					27	[control group] hyaluronic acid (Synvisc One)	US guided injection	into the suprapatellar pouch	21	NA	6 ml	1 time / NA	27	US guided injection	WOMAC(WOMAC-A, full), clinical anchors (pain, function, and stiffness), the 29-point PROMIS profile, synovial fluid samples	NA	NA	NA	NA	NA	NA	NA	NA	NA	NA	NA	NA	NA	NA	NA	NA	NS	the femoral condyle will be marked with a surgical marker. The area will be cleaned,	NA	NA	NA	NA	NA	NA	NA
2021	Jurgensmeier et al.	Intra-articular Injections of the Hip and Knee With Triamcinolone vs Ketorolac: A Randomized Controlled Trial	Randomised controlled trial	symptoms of moderate to advanced primary osteoarthritis of the hip and knee.	28(26)	ketorolac [5 mL of 0.5% ropivacaine along with 30 mg of ketorolac]	US guided injection	(hip) Intra-articular	22	3-1/2 inch	NS	NA / NA	-	-	VAS, HOOS or KOOS Jr, PROMIS Global Health scores	NA	NA	NA	O	NA	NA	NA	NA	NA	NA	NA	NA	NA	O	Bedside ultrasound was used to identify the intra-articular space. And overlying skin was cleansed with ChloraPrep. Then, using ultrasound guidance and sterile technique, the overlying skin and soft tissue were anesthetized using a 22-gauge 3-1/2 inch needle with 5 mL of 1% lidocaine.	O	ChloraPrep	- overlying skin was cleansed with ChloraPrep. - Then, using ultrasound guidance and sterile technique,	NA	NA	O (the skinwas cleansed, and a bandage was applied)	O	NA	NA	Procedures to increase the accuracy of the injection (It was ensured that contents of the syringe flowed without resistance)
					30(26)	triamcinolone [5 mL of 0.5% ropivacaine along with 80 mg of triamcinolone]	US guided injection	(hip) Intra-articular	22	3-1/2 inch	NS	NA / NA	-	-	VAS, HOOS or KOOS Jr, PROMIS Global Health scores	NA	NA	NA	O	NA	NA	NA	NA	NA	NA	NA	NA	NA	O	Bedside ultrasound was used to identify the intra-articular space. And overlying skin was cleansed with ChloraPrep. Then, using ultrasound guidance and sterile technique, the overlying skin and soft tissue were anesthetized using a 22-gauge 3-1/2 inch needle with 5 mL of 1% lidocaine.	O	ChloraPrep	- overlying skin was cleansed with ChloraPrep. - Then, using ultrasound guidance and sterile technique,	NA	NA	O (the skinwas cleansed, and a bandage was applied)	O	NA	NA	Procedures to increase the accuracy of the injection (It was ensured that contents of the syringe flowed without resistance)
					31(28)	ketorolac [5 mL of 0.5% ropivacaine along with 30 mg of ketorolac]	US guided injection	(knee) Intra-articular	22	3-1/2 inch	NS	NA / NA	-	-	VAS, HOOS or KOOS Jr, PROMIS Global Health scores	NA	NA	NA	O	NA	NA	NA	NA	NA	NA	NA	NA	NA	O	Bedside ultrasound was used to identify the intra-articular space. And overlying skin was cleansed with ChloraPrep. Then, using ultrasound guidance and sterile technique, the overlying skin and soft tissue were anesthetized using a 22-gauge 3-1/2 inch needle with 5 mL of 1% lidocaine.	O	ChloraPrep	- overlying skin was cleansed with ChloraPrep. - Then, using ultrasound guidance and sterile technique,	NA	NA	O (the skinwas cleansed, and a bandage was applied)	O	NA	NA	Procedures to increase the accuracy of the injection (It was ensured that contents of the syringe flowed without resistance)
					31(30)	triamcinolone [5 mL of 0.5% ropivacaine along with 80 mg of triamcinolone]	US guided injection	(knee) Intra-articular	22	3-1/2 inch	NS	NA / NA	-	-	VAS, HOOS or KOOS Jr, PROMIS Global Health scores	NA	NA	NA	O	NA	NA	NA	NA	NA	NA	NA	NA	NA	O	Bedside ultrasound was used to identify the intra-articular space. And overlying skin was cleansed with ChloraPrep. Then, using ultrasound guidance and sterile technique, the overlying skin and soft tissue were anesthetized using a 22-gauge 3-1/2 inch needle with 5 mL of 1% lidocaine.	O	ChloraPrep	- overlying skin was cleansed with ChloraPrep. - Then, using ultrasound guidance and sterile technique,	NA	NA	O (the skinwas cleansed, and a bandage was applied)	O	NA	NA	Procedures to increase the accuracy of the injection (It was ensured that contents of the syringe flowed without resistance)
2017	Karaahmet et al.	Comparing the effectiveness of ultrasound-guided versus blind steroid injection in the treatment of severe carpal tunnel syndrome	Randomised controlled trial	severe carpal tunnel syndrome	21 hands	betamethasone sodium phosphate (2.63 mg)/ betamethasone dipropionate (6.43 mg)	US guided injection		NA	NA	1 ml	NA / NA	19 hands	blind injection	VAS, BSSS, FSS	Logiq P5	linear array transducer	7–12 MHz	NA	NA	X (Photo)	X (Photo)	NA	NA	NA	NA	O (Photo)	X (Photo)	NA	NA	NA	NS	after skin antisepsis	NA	in plane	NA	NA	NA	NA	NA
2021	Karabaş et al.	Effects of ultrasound guided leukocyte-rich platelet-rich plasma (LR-PRP) injection in patients with pes anserinus tendinobursitis	Randomised controlled trial	pes anserinus tendinobursitis	30	leukocyte-rich platelet-rich plasma (LR-PRP) injection	US guided injection	around the pes anserine tendon	21	NA	2ml	1 time / NA	-	-	VAS, WOMAC, 6MWT, Likert Scale	Philips Clearvue 550	Linear (Photo)	5−12 Hz	NA	NA	NA	NA	NA	NA	NA	NA	NA	NA	NA	NA	NA	10 % polyvidone-iodine	Sterilization was achieved by applying 10 % polyvidone-iodine locally to the knee and around the area before the injection.	NA	in plane	NA	NA	NA	- All groups were prescribed a home exercise program (joint range of motion exercises, straight leg lifting in four directions, isotonic strengthening of quadriceps, hamstring and quadriceps stretching exercises), 10 repetitions 2 times a day. The exercise program was started on the second day after the injection. The exercise compliance of the patients was checked. - They were forbidden to use n…	NA
					30	leukocyte-rich platelet-rich plasma (LR-PRP) injection	US guided injection	around the pes anserine tendon	21	NA	2ml	2 times / 1 week (twice with a one-week interval)	-	-	VAS, WOMAC, 6MWT, Likert Scale	Philips Clearvue 550	Linear (Photo)	5−12 Hz	NA	NA	NA	NA	NA	NA	NA	NA	NA	NA	NA	NA	NA	10 % polyvidone-iodine	Sterilization was achieved by applying 10 % polyvidone-iodine locally to the knee and around the area before the injection.	NA	in plane	NA	NA	NA	- All groups were prescribed a home exercise program (joint range of motion exercises, straight leg lifting in four directions, isotonic strengthening of quadriceps, hamstring and quadriceps stretching exercises), 10 repetitions 2 times a day. The exercise program was started on the second day after the injection. The exercise compliance of the patients was checked. - They were forbidden to use n…	NA
2020	Karkucak et al.	Comparison of clinical outcomes of ultrasonography-guided and blind local injections in facet syndrome: A 6-week randomized controlled trial	Randomised controlled trial	facet syndrome	23	mixture of 2 ml of 1% lidocaine hydrochloride and 20 mg of triamcinolone	US guided injection	facet joint injections	NA	NA	2ml (1ml per site, up to two sites)	2 times / 16 days (Two injections were performed with 15 days apart)	24	blind injection	VAS, ODI, STAI	Esaote	convex transducer	3- 8-MHz	NA	NA	X	X	NA	NA	NA	NA	O (Photo)	O	NA	NA	NA	povidone-iodine (Photo)	povidone-iodine (Photo)	NA	in plane	NA	NA	NA	NA	NA
2023	Keshmiri et al.	Clinical Effectiveness of Ultrasound-Guided Biolaser Versus Ozone Therapy in Reducing Chronic Pain in Knee Osteoarthritis: a Three-Month Follow-Up Study	Randomised controlled trial	chronic pain in patients with knee osteoarthriti	30	10 cc of ozone (30 µg/mL), 5 mL of lidocaine 1%	US guided injection + BioLaser placebo + Physical Therapy	intra-articular (knee)	NA	NA	10cc + 5ml	4 times / 6 weeks (weekly for three weeks; the final dose was injected one month after the third dose)	30	bllind injection +biolaser+ physical therapy]	VAS, KOOS	NA	NA	NA	NA	NA	NA	NA	NA	NA	NA	NA	NA	NA	NA	NA	O	povidone-iodine	The injection site was then disinfected with povidone-iodine.	NA	-	NA	NA	NA	(The participants did not take any steroidal, antidepressant, or sedative medications.)	NA
2017	Kim et al.	Comparison Between Anterior and Posterior Approaches for Ultrasound-Guided Glenohumeral Steroid Injection in Primary Adhesive Capsulitis: A Randomized Controlled Trial	Randomised controlled trial	Primary Adhesive Capsulitis	25(23)	Steroid[1 mL (40 mg) triamcinolone, 4 mL lidocaine, 4 mL normal saline, and 3 mL Omnipaque (iohexol]	US guided injection	Glenohumeral joint	21	NA	12ml	NA / NA	-	-	VAS, WOMAC, KOOS, possible adverse effects and complications	Logiq p6 pro	Linear ultrasonography probe	5 to 13-MHz	NA	NA	X	X	O	70% alcohol	O	a thin layer of sterile ultrasonographic transmission gel	O	O	NS	NS	NA	70% alcohol and povidone-iodine solution	- The shoulder was draped in sterile fashion using 70% alcohol and povidone-iodine solution - ultrasonography probe (Logiq p6 pro; GE Healthcare) was prepared with 70% alcohol and a thin layer of sterile ultrasonographic transmission gel - The posterior approach was performed with the patient in the lateral decubitus position on the unaffected side, leaning 45 degrees anteriorly and hugging a pil…	NA	in plane (photo)	NA	NA	NA	NA	Procedures to increase the accuracy of the injection (The capsular ballooning was more definite in D compared with that in B.)
					25(23)	Steroid[1 mL (40 mg) triamcinolone, 4 mL lidocaine, 4 mL normal saline, and 3 mL Omnipaque (iohexol]	US guided injection	Glenohumeral joint	21	NA	12ml	NA / NA	-	-	VAS, WOMAC, KOOS, possible adverse effects and complications	Logiq p6 pro	Linear ultrasonography probe	5 to 13-MHz	NA	NA	X	X	O	70% alcohol	O	a thin layer of sterile ultrasonographic transmission gel	O	O	NS	NS	NA	70% alcohol and povidone-iodine solution	- The shoulder was draped in sterile fashion using 70% alcohol and povidone-iodine solution - ultrasonography probe (Logiq p6 pro; GE Healthcare) was prepared with 70% alcohol and a thin layer of sterile ultrasonographic transmission gel - The posterior approach was performed with the patient in the lateral decubitus position on the unaffected side, leaning 45 degrees anteriorly and hugging a pil…	NA	in plane (photo)	NA	NA	NA	NA	Procedures to increase the accuracy of the injection (The capsular ballooning was more definite in D compared with that in B.)
2009	Lee et al.	Randomized controlled trial for efficacy of intra-articular injection for adhesive capsulitis: ultrasonography-guided versus blind technique	Randomized Controlled Trial	Adhesive Capsulitis	21(20)	[control group]	US guided injection	inside the articular capsule (shoulder joint)	23	70	0.5ml (week 1), 2.5ml (weeks 2-6)	6 times / 5 weeks	22(20)	blind injection	VAS, ROM, general shoulder function during daily activities	LOGIQ 5a	a linear probe	10-MHz	O	NA	X	X	NA	NA	NA	NA	O (Photo)	X (Photo)	NA	NA	NA	povidone-iodine (Photo)	povidone-iodine (Photo)	NA	in plane (photo)	NA	NA	NA	After injection, we taught the patients exercises for increasing the joint ROM including stretching forward and bending down to a desk, Codman exercise, and a wall-climbing exercise with the fingers. We told them to steadily practice these at home and checked and encouraged them to keep up with these exercises every time they visited the hospital.	Procedures to increase the accuracy of the injection (The expansion of the articular capsule was checked while the fluid was being injected)
2022	Lee et al.	Comparison of Extracorporeal Shock Wave Therapy and Ultrasound-Guided Shoulder Injection Therapy in Patients with Supraspinatus Tendinitis	Randomized Controlled Trial	Supraspinatus Tendinitis	13	-	extracorporeal shock wave therapy	-	-	-	-	-	13(12)	US guided injection	-	-	-	-	-	-	-	-	-	-	-	-	-	-	-	-	-	-	-	-	-	-	-	-	-	-
					13(12)	[control group] triamcinolone acetonide; 40 mg/m/V	US guided injection	supraspinatus tendon	25	NA	cc	1 time / NA	-	-	pVAS, ASES, the Constant score	NA	NA	NA	NA	NA	NA	NA	NA	NA	NA	NA	NA	NA	NA	NA	O	alcohol swab	After wiping the skin with an alcohol swab,	NA	NA	NA	NA	NA	NA	NA
2013	Loizides et al.	Ultrasound guided versus CT-controlled pararadicular injections in the lumbar spine: a prospective randomized clinical trial	Randomised controlled trial	clinical-radiologic signs of low back pain without paresis	20	betamethasone (4 mg)	US guided injection	pararadicular compartment in the lumbar spine	21	80	1ml	1 time / NA	20	CT-controlled interventions	VAS, Accuracy and time to final needle placement	iU22	broadband curved-array transducer	9–4 or 5–1 MHz	NA	NA	O	sterile cover	NA	NA	O	Sterile US gel	NA	NA	NA	NA	NA	NS	- After preparing the instruments under sterile conditions and covering the US transducer with a sterile cover, we placed patients in a prone position on the CT table and the region of interest was cleansed. - Sterile US gel was spread on the skin.	NA	in plane (an angle of approximately 45°)	O (Because patient preparation and cleansing is independent ofthe type ofprocedure, the end of cleansing was defined as the starting point for measurements of procedure time.)	NA	NA	NA	NA
2016	Mellor et al.	Exercise and load modification versus corticosteroid injection versus 'wait and see' for persistent gluteus medius/minimus tendinopathy (the LEAP trial): a protocol for a randomised clinical trial	Randomised controlled trial	persistent gluteus medius/minimus tendinopathy	67	steroid [Celestone 1 ml or Kenacort A40 1 ml (depending on availability)]	US guided injection	around the affected tendon	NA	NA	NA	NA	67	reassurance and observation(‘wait and see’)	11-point Pain NRS, GROC, Lateral Hip Pain Questionnaire, Static painfree abductor muscle strength, Active Lag Abductor Muscles, EuroQoL, PCS, PHQ-9, VISA-G, PSFS, PSEQ, AAS, EQ-5D™, OCC-Q	NA	linear probe	12 MHz	NA	NA	NA	NA	O	chlorhexidine	NA	NA	O	O	O	A preliminary ultrasound scan will be performed with pre procedural images taken in a longitudinal plane. The depth of injection required will be measured and area of maximal tenderness marked.	O	chlorhexidine	- A linear probe which is appropriate for the participant body habitus (i.e. 12 MHz) will be cleaned using sterile wipes, - and the radiologist washes their hands and gloves up. The steroid (Celestone 1 ml or Kenacort A40 1 ml (depending on availability)) and local anaesthetic (Bupivacaine 2 ml or Marcaine 1 ml) will be drawn up using sterile techniques and the participant’s skin and ultrasound p…	NA	NA	O (a dressing will be applied to the puncture site)	O	NA	- advice on tendon care. Education about load modification will be delivered in physiotherapy clinics and the exercise programme will be both home-based and supervised. - A post procedural check will be performed, and a further explanation of what to expect and basic advice on tendon care will be given to the participant. A weekly diary will be completed, recording levels of pain and function and…	NA
					67	-	physiotherapy	-	-	-	-	-	-	-	-	-	-	-	-	-	-	-	-	-	-	-	-	-	-	-	-	-	-	-	-	-	-	-	-	-
2021	Mezian et al.	Ultrasound-guided perineural vs. peritendinous corticosteroid injections in carpal tunnel syndrome: a randomized controlled trial	Randomised controlled trial	carpal tunnel syndrome	23(21)	corticosteroid[1 ml of 1% trimecaine hydrochloride and 1 ml (40 mg/ml) methylprednisolone acetate]	US guided injection	perineural (next to the median nerve)	25	21	2ml	NA / NA	-	-	VAS, BCTQ(SSS, FSS), 2-point discrimination, Grip strength, Serious adversse events	NA	NA	NA	NA	NA	O	sterile glove	NA	NA	O	non-sterile us gel inside( the sterile glove), sterile us gel between the probe and the skin.	NA	NA	NA	NA	NA	alcohol-based disinfection solution	The skin over the injection site was prepped with an alcohol-based disinfection solution, while the us probe was covered with a sterile glove with non-sterile us gel inside, using a sterile us gel between the probe and the skin.	NA	in plane (photo)	NA	NA	NA	- the patients were instructed to wear the wrist splints all day and night (as tolerated and with hygiene exception) and to limit their activities associated with the handloading for three days following the injection. No other treatments were given. if present, adverse reactions (e.g. postinjection flare, facial flushing and skin/fat atrophy) after the injections were noted.	1. Procedure for the injection to spread well (repetitive wrist flexion and extension was passively done five times to enhance the injectate delivery distally along the carpal tunnel) 2. Procedure to check target structure(tendon) (In some cases, passive flexion/extension of the fingers was necessary to elucidate the cleft between the flexor tendons.)
					23(19)	-	US guided injection	peritendinous (among flexor tendons)	25	21	2ml	NA / NA	-	-	VAS, BCTQ(SSS, FSS), 2-point discrimination, Grip strength, Serious adversse events	NA	NA	NA	NA	NA	O	sterile glove	NA	NA	O	non-sterile us gel inside( the sterile glove), sterile us gel between the probe and the skin.	NA	NA	NA	NA	NA	alcohol-based disinfection solution	The skin over the injection site was prepped with an alcohol-based disinfection solution, while the us probe was covered with a sterile glove with non-sterile us gel inside, using a sterile us gel between the probe and the skin.	NA	in plane (photo)	NA	NA	NA	- the patients were instructed to wear the wrist splints all day and night (as tolerated and with hygiene exception) and to limit their activities associated with the handloading for three days following the injection. No other treatments were given. if present, adverse reactions (e.g. postinjection flare, facial flushing and skin/fat atrophy) after the injections were noted.	1. Procedure for the injection to spread well (repetitive wrist flexion and extension was passively done five times to enhance the injectate delivery distally along the carpal tunnel) 2. Procedure to check target structure(tendon) (In some cases, passive flexion/extension of the fingers was necessary to elucidate the cleft between the flexor tendons.)
2020	Michaut et al.	Management of acromioclavicular joint disease by manual therapy versus corticosteroid injections: the protocol of a non-inferiority study	Randomised controlled trial	acromioclavicular arthropathy (Degenerative acromioclavicular joint pain)	NA	-	manual therapy	-	-	-	-	-	NA	US guided injection	-	-	-	-	-	-	-	-	-	-	-	-	-	-	-	-	-	-	-	-	-	-	-	-	-	-
					NA	[control group] corticosteroid (Diprostène)	US guided injection	acromioclavicular joint	NA	NA	1ml	1 time / NA	-	-	VAS	NA	NA	NA	O	NA	NA	NA	NA	NA	NA	NA	NA	NA	NA	-	NA	Betadine, skin disinfectant, or an equivalent product for allergic patients.	Ultrasound- guided injection of corticosteroids will be performed under strict aseptic conditions after five applications of Betadine, skin disinfectant, or an equivalent product for allergic patients.	NA	NA	NA	NA	NA	NA	NA
2015	Misirlioglu et al.	Piriformis syndrome: comparison of the effectiveness of local anesthetic and corticosteroid injections: a double-blinded, randomized controlled study	Randomised controlled trial	Piriformis Syndrome	25	4 mL of lidocaine 2% + 1 mL of betametazone	US guided injection	piriformis muscle (the point of maximum tenderness)	22	88	5ml	NA / NA	22	US guided injection	NRS, LAS, responses to clinical maneuvers (FAIR position, Beatty’s maneuver, Pace’s maneuver, and Freiberg’s maneuver)	Diasus Dynamic Imaging	linear probe	5 – 10 MHz	NA	NA	X	X	NA	NA	NA	NA	O (Photo)	O	NA	NA	NA	povidone-iodine (Photo)	povidone-iodine/gloves/drapes (Photo)	NA	in plane (photo)	NA	NA	NA	All the patients who were included in the study were warned about pain exacerbating activities such as prolonged sitting, standing, and walking; squatting; crossing legs; and sitting with a large wallet in the affected side’s rear pocket. Treatment of conservative pharmacotherapy with meloxicam 10 mg (1x1) and paracetamol 500 mg (3x1) for 10 days was given to all patients. At the end of the first…	NA
					22	[control group] 5 mL of lidocaine 2%	US guided injection	piriformis muscle (the point of maximum tenderness)	22	88	5ml	NA / NA	-	-	NRS, LAS, responses to clinical maneuvers (FAIR position, Beatty’s maneuver, Pace’s maneuver, and Freiberg’s maneuver)	Diasus Dynamic Imaging	linear probe	5 – 10 MHz	NA	NA	X	X	NA	NA	NA	NA	O (Photo)	O	NA	NA	NA	povidone-iodine (Photo)	povidone-iodine/gloves/drapes (Photo)	NA	in plane (photo)	NA	NA	NA	All the patients who were included in the study were warned about pain exacerbating activities such as prolonged sitting, standing, and walking; squatting; crossing legs; and sitting with a large wallet in the affected side’s rear pocket. Treatment of conservative pharmacotherapy with meloxicam 10 mg (1x1) and paracetamol 500 mg (3x1) for 10 days was given to all patients. At the end of the first…	NA
2014	Monto et al.	Platelet-rich plasma efficacy versus corticosteroid injection treatment for chronic severe plantar fasciitis	Randomised controlled trial	chronic unilateral plantar fasciitis	20	autologous PRP	US guided injection	injury site of plantar fascia	NA	NA	3cc	1 time / NA	20	US guided injection	Interval AOFAS hindfoot score	General Electric LOGIC Book XP	Linear (Photo)	NA	O	NA	X	X	NA	NA	NA	NA	O (Photo)	O	NA	NA	O	2% chlorhexadine gluconate/70% isopropyl alcohol	the injury zone was prepped in both groups using 2% chlorhexadine gluconate/70% isopropyl alcohol	NA	out of plane (photo)	NA	NA	NA	patients were placed into a cam walker brace for 2 weeks and allowed to return to activities as tolerated along with a daily home eccentric exercise (Swedish heel drop program) and calf/arch stretching regimen. Nonsteroidal anti-inflammatory use was not permitted during the first 2 weeks after treatment and was discouraged throughout the entire study period. No other treatment modalities were use…	NA
					20	[control group] 40 mg DepoMedrol cortisone	US guided injection	injury site of plantar fascia	NA	NA	4mg	1 time / NA	-	-	Interval AOFAS hindfoot score	General Electric LOGIC Book XP	Linear (Photo)	NA	O	NA	X	X	NA	NA	NA	NA	O (Photo)	O	NA	NA	O	2% chlorhexadine gluconate/70% isopropyl alcohol	the injury zone was prepped in both groups using 2% chlorhexadine gluconate/70% isopropyl alcohol	NA	out of plane (photo)	NA	NA	NA	patients were placed into a cam walker brace for 2 weeks and allowed to return to activities as tolerated along with a daily home eccentric exercise (Swedish heel drop program) and calf/arch stretching regimen. Nonsteroidal anti-inflammatory use was not permitted during the first 2 weeks after treatment and was discouraged throughout the entire study period. No other treatment modalities were use…	NA
2022	Nouri et al.	Comparison between the effects of ultrasound guided intra-articular injections of platelet-rich plasma (PRP), high molecular weight hyaluronic acid, and their combination in hip osteoarthritis: a randomized clinical trial	Randomised controlled trial	hip osteoarthritis	35(34->32)	PRP[autologous PRP]	US guided injection	hip joint (anterior capsular recess)	23	NA	5 ml	2 times / 2 weeks (two injections with 2 weeks’ interval)	-	-	VAS, WOMAC total score, the Lequesne questionnaire, patient satisfaction and complications	NA	NA	H 5.0 MHz	NA	NA	O	NS	NA	NA	NA	NA	O (Photo)	O	NA	-	NA	NS	after preparation and draping of the injection site, in sterile conditions and under US guidance, the hip injection was performed.	NA	in plane (photo)	NA	NA	In all three groups, the patient was allowed to leave after 10–15 minutes of rest.	In all three groups, the patients were sent home with written instructions. They were instructed not to take a bath or shower for 24h, have relative rest for 24-48 h, with minimal weight-bearing and use aiding devices such as a cane or crutches. A cold compress three times a day for 10 minutes was recommended. Patients were allowed to use paracetamol 500 mg (without codeine) every 8 hours and inc…	NA
					35(33->29)	HA[2.5 ml injection contained 50 mg linear fermentation source high molecular weight HA ]	US guided injection	hip joint (anterior capsular recess)	23	NA	2.5 ml		-	-	VAS, WOMAC total score, the Lequesne questionnaire, patient satisfaction and complications	NA	NA	H 5.0 MHz	NA	NA	O	NS	NA	NA	NA	NA	O (Photo)	O	NA	-	NA	NS	after preparation and draping of the injection site, in sterile conditions and under US guidance, the hip injection was performed.	NA	in plane (photo)	NA	NA	In all three groups, the patient was allowed to leave after 10–15 minutes of rest.	In all three groups, the patients were sent home with written instructions. They were instructed not to take a bath or shower for 24h, have relative rest for 24-48 h, with minimal weight-bearing and use aiding devices such as a cane or crutches. A cold compress three times a day for 10 minutes was recommended. Patients were allowed to use paracetamol 500 mg (without codeine) every 8 hours and inc…	NA
					35(33->31)	PRP + HA [5 ml of PRP and immediately afterwards, 2.5 ml of HA was injected]	US guided injection	hip joint (anterior capsular recess)	23	NA	5ml + 2.5ml		-	-	VAS, WOMAC total score, the Lequesne questionnaire, patient satisfaction and complications	NA	NA	H 5.0 MHz	NA	NA	O	NS	NA	NA	NA	NA	O (Photo)	O	NA	-	NA	NS	after preparation and draping of the injection site, in sterile conditions and under US guidance, the hip injection was performed.	NA	in plane (photo)	NA	NA	In all three groups, the patient was allowed to leave after 10–15 minutes of rest.	In all three groups, the patients were sent home with written instructions. They were instructed not to take a bath or shower for 24h, have relative rest for 24-48 h, with minimal weight-bearing and use aiding devices such as a cane or crutches. A cold compress three times a day for 10 minutes was recommended. Patients were allowed to use paracetamol 500 mg (without codeine) every 8 hours and inc…	NA
2013	Obernauer et al.	Ultrasound-guided versus Computed Tomography-controlled facet joint injections in the middle and lower cervical spine: a prospective randomized clinical trial	Randomised controlled trial	subacutechronic facet-joint-associated neck pain of the middle or lower cervical spine	20	1 mL mixture of betamethasone (4 mg/ml) and bupivacainehydrochloride (0.25%, 2.5 mg/ml)	US guided injection	inter-articular space of the targeted facet joint (in the middle and lower cervical spine)	20	75	1ml	NA / NA	20	Computed Tomography-controlled injections	VAS, accuracy and time to final needle placement	iU22	12-5 broadband linear array transducer	12-5 broadband	NA	NA	NA	NA	NA	NA	sterile US gel	sterile US gel	NA	NA	NA	NA	NA	NS	Under sterile circumstances and after covering the US probe with a sterile wrap, patients were placed in prone position and the region of interest was washed sterile and covered accordingly. The time was taken from the moment the investigator touched the skin the first time with the probe after sterile US gel was applied.	NA	in plane	NA	NA	NA	NA	NA
2015	Orlandi et al.	Ultrasound-guided percutaneous injection to treat de Quervain's disease using three different techniques: a randomized controlled trial	Randomised controlled trial	de Quervain’s disease	25	1 ml methylprednisolone acetate	US guided injection	first dorsal compartment of the wrist (within the thickened retinaculum)	22	NA	1ml	1회	-	-	VAS, q-DASH, retinaculum thickness	MyLab70XvG	high-resolution broadband linear array transducer	6-13 MHz	NA	NA	X	X	O	solution of didecyldiethylammonium chloride 0.45%for at least two minutes to ensure complete sterilization	O	Sterile lubricant contact gel (Glissen®)	O (Photo)	O	NA	NA	O	a solution of iodopovidone 10% (or benzalkonium chloride 0.25 % when allergy to iodine was reported by the patient)	For all procedures, the ultrasound probe was cleaned with a solution ofdidecyldiethylammonium chloride 0.45% for at least two minutes to ensure complete sterilization. The skin was cleaned with a solution of iodopovidone 10% (or benzalkonium chloride 0.25 % when allergy to iodine was reported by the patient) and then draped with sterile tissues. Sterile lubricant contact gel (Glissen® 12.5 g, Pha…	NA	in plane	NA	NA	After the procedure, each patient was observed for approximately 10 minutes and then discharged from the Department.	The treatment protocol did not include any scheduled drug administration after the patient’s discharge. However, patients were recommended to apply ice on the treated wrist up to 6 hours after the procedure. In addition, patients were recommended to avoid strain on the structures involved in de Quervain’s disease for a minimum of 10 days	NA
					25	1 ml methylprednisolone acetate +15-day delayed 2 ml saline 0.9 %	US guided injection	first dorsal compartment of the wrist (within the thickened retinaculum)	22	NA	1 ml + 15-day delayed 2 ml	2 times / 16 days (both baseline and after 15 days)	-	-	VAS, q-DASH, retinaculum thickness	MyLab70XvG	high-resolution broadband linear array transducer	6-13 MHz	NA	NA	X	X	O	solution of didecyldiethylammonium chloride 0.45%for at least two minutes to ensure complete sterilization	O	Sterile lubricant contact gel (Glissen®)	O (Photo)	O	NA	NA	O	a solution of iodopovidone 10% (or benzalkonium chloride 0.25 % when allergy to iodine was reported by the patient)	For all procedures, the ultrasound probe was cleaned with a solution ofdidecyldiethylammonium chloride 0.45% for at least two minutes to ensure complete sterilization. The skin was cleaned with a solution of iodopovidone 10% (or benzalkonium chloride 0.25 % when allergy to iodine was reported by the patient) and then draped with sterile tissues. Sterile lubricant contact gel (Glissen® 12.5 g, Pha…	NA	in plane	NA	NA	After the procedure, each patient was observed for approximately 10 minutes and then discharged from the Department.	The treatment protocol did not include any scheduled drug administration after the patient’s discharge. However, patients were recommended to apply ice on the treated wrist up to 6 hours after the procedure. In addition, patients were recommended to avoid strain on the structures involved in de Quervain’s disease for a minimum of 10 days	NA
					25	1 ml methylprednisolone acetate +15-day delayed 2 ml low molecular weight hyaluronic acid	US guided injection	first dorsal compartment of the wrist (within the thickened retinaculum)	22	NA	1 ml + 15-day delayed 2 ml	2 times / 16 days (both baseline and after 15 days)	-	-	VAS, q-DASH, retinaculum thickness	MyLab70XvG	high-resolution broadband linear array transducer	6-13 MHz	NA	NA	X	X	O	solution of didecyldiethylammonium chloride 0.45%for at least two minutes to ensure complete sterilization	O	Sterile lubricant contact gel (Glissen®)	O (Photo)	O	NA	NA	O	a solution of iodopovidone 10% (or benzalkonium chloride 0.25 % when allergy to iodine was reported by the patient)	For all procedures, the ultrasound probe was cleaned with a solution ofdidecyldiethylammonium chloride 0.45% for at least two minutes to ensure complete sterilization. The skin was cleaned with a solution of iodopovidone 10% (or benzalkonium chloride 0.25 % when allergy to iodine was reported by the patient) and then draped with sterile tissues. Sterile lubricant contact gel (Glissen® 12.5 g, Pha…	NA	in plane	NA	NA	After the procedure, each patient was observed for approximately 10 minutes and then discharged from the Department.	The treatment protocol did not include any scheduled drug administration after the patient’s discharge. However, patients were recommended to apply ice on the treated wrist up to 6 hours after the procedure. In addition, patients were recommended to avoid strain on the structures involved in de Quervain’s disease for a minimum of 10 days	NA
2013	Park et al.	Treatment effects of ultrasound-guided capsular distension with hyaluronic acid in adhesive capsulitis of the shoulder	Randomised controlled trial	Adhesive Capsulitis	45	0.5% lidocaine plus hyaluronic acid 20mg	US guided injection	glenohumeral joint	23	75	5ml	3 times / 4 weeks (every 2 weeks for a total of 3 times)	45	US guided injection	PROM, VNS, SPADI	Accuvix XQa	a linear probe	6-12MHz	NA	NA	X	X	NA	NA	NA	NA	O (Photo)	O	NA	NA	NA	povidone-iodine (Photo)	povidone-iodine/gloves/drapes (Photo)	NA	in plane (photo)	NA	NA	NA	The patients were asked to limit shoulder motion for at least 10 minutes postinjection to allow localization of injected drugs in the articular capsule. 밑에는 연구 관련한 내용일 수 있음 Participants in both groups received a simple exercise program comprising a pendulum exercise and scapular setting (isometric scapular retraction). Additionally, acetaminophen with no antiinflammatory effect or ice massage was…	Procedures to increase the accuracy of the injection (All injections were made after ensuring that the needle tip was properly located in the IA space by the US. The accuracy of injection into the IA space was checked during the procedure, and joint capsule distension was checked in appropriate cases.)
					45	[control group] 0.5% lidocaine plus triamcinolone 40mg	US guided injection	glenohumeral joint	23	75	X	3 times / 4 weeks (every 2 weeks for a total of 3 times)	45	US guided injection	PROM, VNS, SPADI	Accuvix XQa	a linear probe	6-12MHz	NA	NA	X	X	NA	NA	NA	NA	O (Photo)	O	NA	NA	NA	povidone-iodine (Photo)	povidone-iodine/gloves/drapes (Photo)	NA	in plane (photo)	NA	NA	NA	The patients were asked to limit shoulder motion for at least 10 minutes postinjection to allow localization of injected drugs in the articular capsule. 밑에는 연구 관련한 내용일 수 있음 Participants in both groups received a simple exercise program comprising a pendulum exercise and scapular setting (isometric scapular retraction). Additionally, acetaminophen with no antiinflammatory effect or ice massage was…	Procedures to increase the accuracy of the injection (All injections were made after ensuring that the needle tip was properly located in the IA space by the US. The accuracy of injection into the IA space was checked during the procedure, and joint capsule distension was checked in appropriate cases.)
2022	Paskins et al.	Clinical effectiveness of one ultrasound guided intra-articular corticosteroid and local anaesthetic injection in addition to advice and education for hip osteoarthritis (HIT trial): single blind, parallel group, three arm, randomised controlled trial	Randomised controlled trial	moderate to severe pain attributable to hip osteoarthritis	67 (63)	X	best current treatment (BCT)	-	-	-	-	-	-	-	-	-	-	-	-	-	-	-	-	-	-	-	-	-	-	-	-	-	-	-	-	-	-	-	-	-
					66 (66)	1 mL of 1% lidocaine → 40 mg triamcinolone (1 mL volume) with a further 3 mL of 1% lidocaine	best current treatment (BCT) + US guided injection	anterior capsule of the hip joint	22	NA	5ml	NA / NA	X	X	current hip pain intensity, pain, stiffness, physical function(WOMAC), GIC, participants’ self-reported general health (SF12, EQ-5D-5L), sleep disturbance, pain self-efficacy, modified brief illness perceptions, maintenance of and return to desired activities such as work and social life, healthcare use(drug use, participant incurred costs), treatments received(analgesia, referral for surgery), p…	NA	NA	NA	NA	NA	O	sterile sheath	NA	NA	O	gel	NA	NA	NS	NS	O	chlorhexidine 0.5% solution	- Within the same clinic visit as the assessment and BCT, a different clinician (trained rheumatologist, extended scope physiotherapist, or sonographer) delivered the injections using an aseptic technique. - The skin was cleaned with chlorhexidine 0.5% solution. - The transducer was covered with gel and a sterile sheath.	NA	NS	NA	NA	NA	- best current treatment (BCT) - Any other non-injection treatment (eg, analgesia, physiotherapy, or orthopaedic consultation) was permissible during follow-up.	Procedures to increase the accuracy of the injection (The clinician injected 1 mL of 1% lidocaine into the hip to confirm correct placement, followed by either 40 mg triamcinolone (1 mL volume) with a further 3 mL of 1% lidocaine, or 4 mL of 1% lidocaine, both showing capsular distension by the fluid under ultrasound (total intracapsular volume 5 mL)
					66 (65)	1 mL of 1% lidocaine → 4 mL of 1% lidocaine	best current treatment (BCT) + US guided injection	anterior capsule of the hip joint	22	NA	5ml	NA / NA	X	X	current hip pain intensity, pain, stiffness, physical function(WOMAC), GIC, participants’ self-reported general health (SF12, EQ-5D-5L), sleep disturbance, pain self-efficacy, modified brief illness perceptions, maintenance of and return to desired activities such as work and social life, healthcare use(drug use, participant incurred costs), treatments received(analgesia, referral for surgery), p…	NA	NA	NA	NA	NA	O	sterile sheath	NA	NA	O	gel	NA	NA	NS	NS	O	chlorhexidine 0.5% solution	- Within the same clinic visit as the assessment and BCT, a different clinician (trained rheumatologist, extended scope physiotherapist, or sonographer) delivered the injections using an aseptic technique. - The skin was cleaned with chlorhexidine 0.5% solution. - The transducer was covered with gel and a sterile sheath.	NA	NS	NA	NA	NA	- best current treatment (BCT) - Any other non-injection treatment (eg, analgesia, physiotherapy, or orthopaedic consultation) was permissible during follow-up.	Procedures to increase the accuracy of the injection (The clinician injected 1 mL of 1% lidocaine into the hip to confirm correct placement, followed by either 40 mg triamcinolone (1 mL volume) with a further 3 mL of 1% lidocaine, or 4 mL of 1% lidocaine, both showing capsular distension by the fluid under ultrasound (total intracapsular volume 5 mL)
2023	Plaikner et al.	Ultrasound-guided versus computed tomography-controlled periradicular injections of the first sacral nerve: a prospective randomized clinical trial	Randomised controlled trial	S1-radiculopathy	19 patients, 20 injections	1 ml of Solu-Celestan (4 mg betamethasone)	US guided injection	first sacral spinal (S1) nerve	20	3.50 inch	1ml	NA / NA	-	-	VAS, Intervention time, Radiation exposure dose, Accuracy of needle tip position, Underlying pathology	Canon Medical Systems GmbH, Aplio i800	convex I8CX1 curved array transducer	NA	NA	NA	O	sterile coverage	NA	NA	NA	NA	NA	O	NA	NA	NA	NS	- The injection material was prepared under aseptic conditions including the sterile coverage of the US transducer. The lower back was cleansed and covered sterile.	NA	in-plane	O (After removing the needle and cleansing the punctured skin a dressing was applied at the puncture side)	O	NA	NA	NA
					20	1 ml of betamethasone (4 mg Solucelestan)	computed tomography(CT) controlled injection	-	-	-	-	-	-	-	-	-	-	-	-	-	-	-	-	-	-	-	-	-	-	-	-	-	-	-	-	-	-	-	-	-
2023	Radwan et al.	Genicular nerve block in juvenile idiopathic arthritis: a randomized clinical trial	Randomised controlled trial	juvenile idiopathic arthritis (JIA) patients with persistent unilateral knee arthritis	55 (51)	lidocaine hydrochloride 2%	US guided nerve block	3 genicular nerves (the superior medial, lateral, and inferior medial genicular nerves)	-	-	-	-	56 (53)	US guided injection	-	-	-	-	-	-	-	-	-	-	-	-	-	-	-	-	-	-	-	-	-	-	-	-	-	-
					56 (53)	[control group] 1 mL of triamcinolone 40 mg	US guided injection	intra-articular (knee joint)	-	-	1ml	-	-	-	VAS, SOLAR, Lysholm scores, Semi‑quantitative score for swelling and tenderness, PD scores, JADAS	Toshiba Aplio 400 US system	linear probe	12MHz	NA	NA	NA	NA	NA	NA	NA	NA	NA	NA	NA	NA	O	NS	The examined part was sterilized	O (aspiration was done first to avoid intravascular injections )	NS	NA	NA	Vital signs and blood sugar were recorded before and after the procedure	NA	NA
2022	Rajaei et al.	The impact of intra-sacroiliac joint methylprednisolone injection in the recovery of patients with spondyloarthropathy: a randomized controlled trial	Randomised controlled trial	spondyloarthropathy	30	methylprednisolone	US guided injection	intra-sacroiliac joint (SIJ)	22	NA	40mg	NA / NA	30	NSAIDs (inflammatory dose) + sulfasalazine (2 to 3 g/day)	VAS, BASDAI criteria, FTF and Schober tests, morning stiffness, FTF levels, Injection complications	NA	linear probe	6 to 12 MHz	NA	NA	NA	NA	NA	NA	NA	NA	NA	NA	NA	NA	NA	NS	After skin disinfection	NA	etc.****	NA	NA	- After the injection, the patient’s symptoms and pain intensity were evaluated to detect any adverse reactions to the injection.	NA	NA
2019	Riel et al.	Heavy-slow resistance training in addition to an ultrasound-guided corticosteroid injection for individuals with plantar fasciopathy: a feasibility study	Non-comparative study	plantar fasciopathy	20	1 ml triamcinolonhexacetonid + 1 ml lidocain 10mg/ml	US guided injection + Heavy-slow resistance training (HSR)	anterior to the plantar fascia on the calcaneal bone in the region of maximal fascia thickness	21	40	2ml	NA / NA	X	X	7-point Likert scale(dichotomised), training diaries, FHSQ, 11-point NRS, GROC, Change in plantar fascia thickness(by ultrasonography), PSEQ, IPAQ	NA	NA	NA	O	NA	NA	NA	NA	NA	NA	NA	NA	NA	NA	NA	NA	chlorhexidine alcohol 0.5%	- The skin was cleansed with chlorhexidine alcohol 0.5% (Medic, Meda A/S, Allerød, Denmark).	NA	NS	NA	NA	NA	- They were advised to decrease activities which they felt caused symptom flare ups and slowly progress their activity level guided by symptoms. - They were also informed about other types of evidence-based treatments; however, they were asked to refrain from seeking other treatments during the course of the study. Two weeks after inclusion, the primary investigator contacted participants to ask …	NA
2021	Roddy et al.	Optimising outcomes of exercise and corticosteroid injection in patients with subacromial pain (impingement) syndrome: a factorial randomised trial	Randomised controlled trial	subacromial pain (formerly impingement) syndrome (SAPS)	64	premixed solution of methylprednisolone 40 mg and 1 mL 1% lidocaine	US guided injection + physiotherapist-led exercise	subacromial bursa	21	NA	NS	1 time or 2 times / NA	X	X	SPADI, NRS, BMI, MCS, PCS	LOGIQ e system	NA	12 MHz	NA	NA	NA	NA	NA	NA	O	sterile gel	NA	NA	NA	NA	NA	chlorhexidine 0.5% solution	- The skin and transducer were cleaned with chlorhexidine 0.5% solution and sterile gel applied to the transducer.	NA	NS	NA	NA	NA	- Following ultrasound- guided or unguided injection, participants were advised not to drive immediately after injection and to avoid pushing/pulling movements with the affected arm and heavy/repetitive tasks for 2 weeks.	NA
					64	premixed solution of methylprednisolone 40 mg and 1 mL 1% lidocaine	US guided injection + advice & exercise leaflet	subacromial bursa	21	NA	NS	1 time or 2 times / NA	X	X	SPADI, NRS, BMI, MCS, PCS	LOGIQ e system	NA	12 MHz	NA	NA	NA	NA	NA	NA	O	sterile gel	NA	NA	NA	NA	NA	chlorhexidine 0.5% solution	- The skin and transducer were cleaned with chlorhexidine 0.5% solution and sterile gel applied to the transducer.	NA	NS	NA	NA	NA	- Following ultrasound- guided or unguided injection, participants were advised not to drive immediately after injection and to avoid pushing/pulling movements with the affected arm and heavy/repetitive tasks for 2 weeks.	NA
					64	premixed solution of methylprednisolone 40 mg and 1 mL 1% lidocaine	blind injection + physiotherapist-led exercise	-	-	-	-	-	-	-	-	-	-	-	-	-	-	-	-	-	-	-	-	-	-	-	-	-	-	-	-	-	-	-	-	-
					64	premixed solution of methylprednisolone 40 mg and 1 mL 1% lidocaine	blind injection + advice & exercise leaflet	-	-	-	-	-	-	-	-	-	-	-	-	-	-	-	-	-	-	-	-	-	-	-	-	-	-	-	-	-	-	-	-	-
2023	Sabaghzadeh et al.	Efficacy of Platelet-Rich Plasma for Chronic Lateral Ankle Instability After Modified Broström-Gould surgery: A Randomized, Single-Blinded, Prospective Controlled Trial	Randomised controlled trial	Chronic Lateral Ankle Instability (after Modified Broström-Gould (MBG) surgery)	20	leukocyte-rich platelet-rich plasma (LR-PRP)	US guided injection + conventional postoperative management (CPOM)	- first injection : adjacent to the ATFL(anterior talofibular ligament) and the CFL(calcaneofibular ligament) sutures - second and third injections : tibiotalar joint (at the level of the ankle joint line)	21	NA	2ml(adjacent to the ATFL and the CFL sutures), 4ml(tibiotalar joint)	3 times / 6 weeks (1 week, 2 weeks, 6 weeks after sugery)	20	conventional postoperative management (CPOM)	VAS, AOFAS, total ROM	Hitachi Aloka Medical Systems, Tokyo, Japan	linear transducer	high-frequency 5- to 12-MH	NA	NA	O	sterile barrier	NA	NA	O	sterile gel	NA	NA	NA	NA	NA	NS	- After prepping the skin with antiseptic, while the ultrasound transducer was covered with a sterile barrier and using a sterile gel, a 21-gauge needle was inserted under real-time ultrasonographic guidance. - A sterile dressing was placed after injections,	NA	NS	O (A sterile dressing was placed after injections)	NA	- and all patients were observed for possible bleeding 10-15 minutes after injections.	- After the first injection, the leg splint was applied again. - Patients were instructed to avoid anti-inflammatory drugs such as NSAIDs, steroids, or drugs that affect platelets, from 24 hours before injections to 5 days after injections, but allowed to use maximum daily dose of 4 g acetaminophen. +) All patients received a short leg splint for 2 weeks, followed by 4 weeks in a walking boot.	NA
2013	Sabeti-Aschraf et al.	Intra-articular versus periarticular acromioclavicular joint injection: a multicenter, prospective, randomized, controlled trial	Randomised controlled trial	patients with symptomatic acromioclavicular joints	53	lidocaine hydrochloride + 1 mL of betamethasone	US guided injection	intra-articular acromioclavicular joint space	23	50	NS	NA / NA	X	X	Constant-Murley score, VAS(under local pressure, pain at night), Crossover arm test	NA	linear transducer	minimum frequency of 7.5 MHz	NA	NA	NA	NA	NA	NA	NA	NA	NA	NA	NA	NA	NA	NS	- All enrolled centers received a standardized pack including sterile syringes and needles (0.6 * 50 mm), lidocaine hydrochloride (Gebro Pharma, Fieberbrunn, Austria), 1 mL of betamethasone (SP Labo, Heist, Belgium), a calibrated electronic weighing device to measure abduction force with the CMS, and preformatted questionnaires before the trial was initiated. - The intervention protocol was perfo…	NA	NS	NA	O	NA	- The patients were advised to avoid sports and overhead activities on the day of treatment. - A specific restriction was not given for enrolled patients. - After the intervention, each physician noted whether the injection was accomplished accurately according to protocol. If patients had unexpected treatment-related events, they could contact their physician or the treating department at any ti…	NA
					53	lidocaine hydrochloride + 1 mL of betamethasone	US guided injection	periarticular-acromioclavicular joint (strictly out of the joint space)	23	50	NS	NA / NA	X	X	Constant-Murley score, VAS(under local pressure, pain at night), Crossover arm test	NA	linear transducer	minimum frequency of 7.5 MHz	NA	NA	NA	NA	NA	NA	NA	NA	NA	NA	NA	NA	NA	NS	- All enrolled centers received a standardized pack including sterile syringes and needles (0.6 * 50 mm), lidocaine hydrochloride (Gebro Pharma, Fieberbrunn, Austria), 1 mL of betamethasone (SP Labo, Heist, Belgium), a calibrated electronic weighing device to measure abduction force with the CMS, and preformatted questionnaires before the trial was initiated. - The intervention protocol was perfo…	NA	NS	NA	O	NA	- The patients were advised to avoid sports and overhead activities on the day of treatment. - A specific restriction was not given for enrolled patients. - After the intervention, each physician noted whether the injection was accomplished accurately according to protocol. If patients had unexpected treatment-related events, they could contact their physician or the treating department at any ti…	NA
2018	Salman Roghani et al.	Different doses of steroid injection in elderly patients with carpal tunnel syndrome: a triple-blind, randomized, controlled trial	Randomised controlled trial	carpal tunnel syndrome	34 (32)	80 mg triamcinolone (2 mL) and 1 mL of 2% lidocaine	US guided injection + wrist splint(after injection)	beneath the distal edge of the flexor retinaculum	26	NA	3ml	NA / NA	X	X	VAS, BCTQ, median motor and sensory nerve conduction, sonographic inlet cross-sectional area	The Esaote ultrasound system (MyLab™-25; Esaote, Genoa, Italy)	multidimensional linear-array transducer	10–18 MHz	NA	NA	NA	NA	NA	NA	NA	NA	NA	NA	O	The ultrasound probe was placed perpendicular to the distal wrist crease, parallel to the anatomical sagittal axis. The proximal border was placed on the radiolunate joint at the volar aspect of the forearm. Then, the distal border was set about 1 cm distal to the distal wrist crease, at the distal end of the capitate bone. After adjusting the probe, identifying the maximal nerve diameter (Figure…	O	NS	- skin preparation - At the end of the injection, prior to withdrawing the needle, the physician covered the skin over the needle entry site with sterile gauze, closing the trajectory and remaining blinded, in case of medication leakage.	NA	in-plane	NA	O	NA	NA	NA
					35 (32)	40 mg triamcinolone (1 mL), 1 mL of 2% lidocaine, and 1 mL normal saline	US guided injection + wrist splint(after injection)	beneath the distal edge of the flexor retinaculum	26	NA	3ml	NA / NA	X	X	VAS, BCTQ, median motor and sensory nerve conduction, sonographic inlet cross-sectional area	The Esaote ultrasound system (MyLab™-25; Esaote, Genoa, Italy)	multidimensional linear-array transducer	10–18 MHz	NA	NA	NA	NA	NA	NA	NA	NA	NA	NA	O	The ultrasound probe was placed perpendicular to the distal wrist crease, parallel to the anatomical sagittal axis. The proximal border was placed on the radiolunate joint at the volar aspect of the forearm. Then, the distal border was set about 1 cm distal to the distal wrist crease, at the distal end of the capitate bone. After adjusting the probe, identifying the maximal nerve diameter (Figure…	O	NS	- skin preparation - At the end of the injection, prior to withdrawing the needle, the physician covered the skin over the needle entry site with sterile gauze, closing the trajectory and remaining blinded, in case of medication leakage.	NA	in-plane	NA	O	NA	NA	NA
					33 (30)	1 mL of 2% lidocaine and 2 mL normal saline	US guided injection + wrist splint(after injection)	beneath the distal edge of the flexor retinaculum	26	NA	3ml	NA / NA	X	X	VAS, BCTQ, median motor and sensory nerve conduction, sonographic inlet cross-sectional area	The Esaote ultrasound system (MyLab™-25; Esaote, Genoa, Italy)	multidimensional linear-array transducer	10–18 MHz	NA	NA	NA	NA	NA	NA	NA	NA	NA	NA	O	The ultrasound probe was placed perpendicular to the distal wrist crease, parallel to the anatomical sagittal axis. The proximal border was placed on the radiolunate joint at the volar aspect of the forearm. Then, the distal border was set about 1 cm distal to the distal wrist crease, at the distal end of the capitate bone. After adjusting the probe, identifying the maximal nerve diameter (Figure…	O	NS	- skin preparation - At the end of the injection, prior to withdrawing the needle, the physician covered the skin over the needle entry site with sterile gauze, closing the trajectory and remaining blinded, in case of medication leakage.	NA	in-plane	NA	O	NA	NA	NA
2022	Santiago et al.	Long-term comparison between blind and ultrasound-guided corticoid injections in Morton neuroma	Randomised controlled trial	Morton neuroma	38	1 ml of 2% mepivacaine and 40 mg triamcinolone acetonide	US guided injection	web space with MN(Morton neuroma)	23	NA	NS	NA / NA	X	X	VAS, MFPDI, 4-grade Likert scale	- Philips Epic 5 - Philips IU 22	NA	- 12–5 and/or 18–5 MHz (Philips Epic 5) - 12–5- and/or 17–5-MHz (Philips IU 22)	NA	NA	NA	NA	NA	NA	NA	NA	NA	NA	NA	NA	NA	NS	after antiseptic cleansing of the skin	NA	NS	NA	NA	NA	NA	NA
					33	1 ml of 2% mepivacaine and 40 mg triamcinolone acetonide	blind injection	intermetatarsal space	-	-	-	-	-	-	-	-	-	-	-	-	-	-	-	-	-	-	-	-	-	-	-	-	-	-	-	-	-	-	-	-
2019	Scott et al.	Platelet-Rich Plasma for Patellar Tendinopathy: A Randomized Controlled Trial of Leukocyte-Rich PRP or Leukocyte-Poor PRP Versus Saline	Randomised controlled trial	Patellar Tendinopathy	20 (19)	leukocyte-rich platelet-rich plasma (LR-PRP)	US guided injection + exercise	directly adjacent to the patellar tendon defect	22	NA	3.5ml	1 time / NA	X	X	VISA-P, pain during activity, GROC	NA	NA	NA	NA	NA	NA	NA	NA	NA	NA	NA	NA	NA	NA	NA	O	NS	The area was sterilely prepared,	NA	NA	NA	NA	- After injection of up to 3.5 mL of PRP or saline, the patient lay quietly with the knee extended for 15 minutes. - Ice was applied for pain as desired by the patient.	- For 48 hours after injection, patients were instructed to refrain from exercise. - After 1 week, rehabilitation began. All patients engaged in a supervised gym-based rehabilitation program based on the slow heavy loading program (concentric and eccentric) described by Kongsgaard et al.20 They trained in the rehabilitation facility 3 times per week for 6 weeks. At least 1 session per week was di…	NA
					20 (19)	saline	US guided injection + exercise	directly adjacent to the patellar tendon defect	22	NA	3.5ml	1 time / NA	X	X	VISA-P, pain during activity, GROC	NA	NA	NA	NA	NA	NA	NA	NA	NA	NA	NA	NA	NA	NA	NA	O	NS	The area was sterilely prepared,	NA	NA	NA	NA	- After injection of up to 3.5 mL of PRP or saline, the patient lay quietly with the knee extended for 15 minutes. - Ice was applied for pain as desired by the patient.	- For 48 hours after injection, patients were instructed to refrain from exercise. - After 1 week, rehabilitation began. All patients engaged in a supervised gym-based rehabilitation program based on the slow heavy loading program (concentric and eccentric) described by Kongsgaard et al.20 They trained in the rehabilitation facility 3 times per week for 6 weeks. At least 1 session per week was di…	NA
					21 (19)	leukocyte-poor platelet-rich plasma (LP-PRP)	US guided injection + exercise	directly adjacent to the patellar tendon defect	22	NA	3.5ml	1 time / NA	X	X	VISA-P, pain during activity, GROC	NA	NA	NA	NA	NA	NA	NA	NA	NA	NA	NA	NA	NA	NA	NA	O	NS	The area was sterilely prepared,	NA	NA	NA	NA	- After injection of up to 3.5 mL of PRP or saline, the patient lay quietly with the knee extended for 15 minutes. - Ice was applied for pain as desired by the patient.	- For 48 hours after injection, patients were instructed to refrain from exercise. - After 1 week, rehabilitation began. All patients engaged in a supervised gym-based rehabilitation program based on the slow heavy loading program (concentric and eccentric) described by Kongsgaard et al.20 They trained in the rehabilitation facility 3 times per week for 6 weeks. At least 1 session per week was di…	NA
2019	Senna et al.	Platelet-rich plasma in treatment of patients with idiopathic carpal tunnel syndrome	Randomised controlled trial	idiopathic carpal tunnel syndrome (mild to moderate)	49 (43)	methyl prednisolone acetate 40 mg/ml	US guided injection	ulnar side of the wrist between Carpal tunnel and Median nerve (1 cm proximal to the distal wrist-flexion crease just to the ulnar side ofthe palmaris longus tendon)	25	NA	1ml	NA / NA	X	X	VAS, Paresthesia, Phalen’s and Tinel’s tests, BCTQ, Electrodiagnostic testing(electrophysiological findings in sensory and motor functions of median nerve), Cross sectional area of the median nerve (by ultrasound)	Siemens Acuson P300 machine	linear array probe	7–13 MHz	NA	NA	NA	NA	NA	NA	NA	NA	NA	NA	NA	NA	NA	NS (antiseptic solution)	Proper preparation with antiseptic solution of skin overlaying the point of injection was performed guided by ultrasonography.	NA	in-plane	NA	NA	- All patients were observed for 30 min postinjection for the possibility of dysesthesia or bleeding .	- Some patients may have minimal to moderate discomfort after injection. So, to control pain, patients should apply ice on the injection site and also modify activity as tolerated. - Rest for 1 day - Patient immediately returns to work 2days after injection. - Pain medication in the form of paracetamol only was allowed for the next 3 months ifneeded. The patients were instructed to stop analgesic…	NA
					49 (42)	platelet-rich plasma (PRP)	US guided injection	ulnar side of the wrist between Carpal tunnel and Median nerve (1 cm proximal to the distal wrist-flexion crease just to the ulnar side ofthe palmaris longus tendon)	25	NA	2ml	NA / NA	X	X	VAS, Paresthesia, Phalen’s and Tinel’s tests, BCTQ, Electrodiagnostic testing(electrophysiological findings in sensory and motor functions of median nerve), Cross sectional area of the median nerve (by ultrasound)	Siemens Acuson P300 machine	linear array probe	7–13 MHz	NA	NA	NA	NA	NA	NA	NA	NA	NA	NA	NA	NA	NA	NS (antiseptic solution)	Proper preparation with antiseptic solution of skin overlaying the point of injection was performed guided by ultrasonography.	NA	in-plane	NA	NA	- All patients were observed for 30 min postinjection for the possibility of dysesthesia or bleeding .	- Some patients may have minimal to moderate discomfort after injection. So, to control pain, patients should apply ice on the injection site and also modify activity as tolerated. - Rest for 1 day - Patient immediately returns to work 2days after injection. - Pain medication in the form of paracetamol only was allowed for the next 3 months ifneeded. The patients were instructed to stop analgesic…	NA
2013	Stenhouse et al.	Do blood growth factors offer additional benefit in refractory lateral epicondylitis? A prospective, randomized pilot trial of dry needling as a stand-alone procedure versus dry needling and autologous conditioned plasma	Randomised controlled trial	refractory lateral epicondylitis	15	autologous conditioned plasma (ACP)	US guided dry needling + injection	abnormal common extensor origin tendon	23	NA	2ml	2 times / 1 month	13	US gudided dry needling	VAS, Nirschl score	GE Logiq E9 ultrasound machine (Milwaukee, WI, USA)	linear transducer	8-15MHz	NA	NA	NA	NA	NA	NA	NA	NA	NA	NA	O	The common extensor tendon origin showed heterogeneity and neovascularity on power Doppler in all cases that were diagnosed clinically (Fig. 1).	O	NS (antiseptic solution)	- Prior to treatment, the skin was cleaned with antiseptic solution	NA	NS	NA	NA	NA	NA	NA
2021	Tantanatip et al.	Comparison of the Effects of Physiologic Saline Interfascial and Lidocaine Trigger Point Injections in Treatment of Myofascial Pain Syndrome: A Double-Blind Randomized Controlled Trial	Randomised controlled trial	Myofascial Pain Syndrome	40	physiological saline	US guided injection	interfascial space at the area beneath the trigger point (between the upper trapezius and the underlying muscles (supraspinatus or levator scapulae muscles))	25	1.5 inch	5ml	NA / NA	X	X	VAS, Cervical ROM, adverse effects	Acuson NX3; Siemens Healthcare GmbH	A linear array transducer probe	NA	NA	NA	NA	NA	NA	NA	NA	NA	NA	NA	NA	NA	NA	NS (antiseptic agent)	The skin was then sterilized with an antiseptic agent.	NA	in-plane	NA	NA	NA	All participants were blinded to the treatment and were advised to perform upper trapezius stretching exercises during the follow-up period.	NA
					40	1% lidocaine	US guided injection	trigger point in the upper trapezius muscle(the middle part of the muscle depth)	25	1.5 inch	2ml	NA / NA	X	X	VAS, Cervical ROM, adverse effects	Acuson NX3; Siemens Healthcare GmbH	A linear array transducer probe	NA	NA	NA	NA	NA	NA	NA	NA	NA	NA	NA	NA	NA	NA	NS (antiseptic agent)	The skin was then sterilized with an antiseptic agent.	NA	in-plane	NA	NA	NA	All participants were blinded to the treatment and were advised to perform upper trapezius stretching exercises during the follow-up period.	NA
2021	Thepsoparn et al.	Comparison of a Platelet-Rich Plasma Injection and a Conventional Steroid Injection for Pain Relief and Functional Improvement of Partial Supraspinatus Tears	Randomised controlled trial	Partial Supraspinatus Tears	16 (15)	leukocyte-poor-PRP (LP PRP)	US guided injection	supraspinatus tendon tear site	25	NA	5ml	NA / NA	X	X	VAS, OSS	Yokogawa Medical Systems	linear array transducer	3- to 12-MHz	NA	NA	O	sterile camera sleeve	NA	NA	NA	NA	NA	NA	NA	NA	NA	NS	the area to be injected was disinfected using strict aseptic precautions.	NA	NS	NA	NA	- After the injection, the patients rested without moving the shoulder for 30 minutes in the recovery room.	- Arm slings were used to immobilize the injected shoulders of all patients for 3 days. After that, the patients were allowed to move their shoulders and instructed to follow a light exercise program at home as advised by our rehabilitation team. Exercise included passive range of motion, such as wall climbing in the scapular plane, abduction, and forward flexion and towel suspension in internal …	NA
					16	1 mL of triamcinolone acetonide (40 mg/mL Kenacort-A suspension), together with 4mL of 1% lidocaine	US guided injection	subacromial bursa	25	NA	5ml	NA / NA	X	X	VAS, OSS	Yokogawa Medical Systems	linear array transducer	3- to 12-MHz	NA	NA	O	sterile camera sleeve	NA	NA	NA	NA	NA	NA	NA	NA	NA	NS	the area to be injected was disinfected using strict aseptic precautions.	NA	NS	NA	NA	- After the injection, the patients rested without moving the shoulder for 30 minutes in the recovery room.	- Arm slings were used to immobilize the injected shoulders of all patients for 3 days. After that, the patients were allowed to move their shoulders and instructed to follow a light exercise program at home as advised by our rehabilitation team. Exercise included passive range of motion, such as wall climbing in the scapular plane, abduction, and forward flexion and towel suspension in internal …	NA
2022	Tiwari et al.	An Ultrasound-Guided Interfascial Injection Approach Versus an Ultrasound-Assisted Nerve Stimulating Approach of Obturator Nerve Block: A Randomized Clinical Trial	Randomised controlled trial	bladder cancers undergoing TURBT(transurethral resection of bladder tumor)	25	LA (1.5% lidocaine + epi 1:200,000)	US guided injection	anterior and posterior branch sites beneath the fascia (inguinal crease)	22	120	10ml	NA / NA	25	percutaneous-guided ONB(selective obturator nerve block) with nerve stimulation	Success rate, Failure rate, Obturator reflex grade	NA	linear probe	10-MHz	NA	NA	O	A sterile plastic cover	NA	NA	O	gel	NA	NA	NA	NA	O	povidone-iodine solution	- The affected leg was slightly abducted and rotated externally without knee flexion after the patient was placed in a supine position, and the inguinal region was prepped with povidone-iodine solution. - A sterile plastic cover and gel were attached to a 10-MHz linear probe, which was positioned parallel to the inguinal crease at 90 degrees to the skin.	NA	NS	NA	NA	NA	NA	NA
2006	Tsai et al.	Plantar fasciitis treated with local steroid injection: comparison between sonographic and palpation guidance	Randomised controlled trial	proximal plantar fasciitis	12	1 ml (7 mg) of dexamethasone mixed with 0.5 ml of 1% lidocaine	US guided injection	thickened inflamed proximal plantar fascia (calipers)	22	1.5 inch	NS	NA / NA	X	X	TT, VAS	HDI 5000 scanner (Philips Ultrasound, Bothell, WA)	linear-array transducer	5–12MHz	NA	NA	NA	NA	NA	NA	NA	NA	NA	NA	NS	NS	NA	povidone-iodin	The skin was sterilized with povidone-iodine.	NA	NS	NA	NA	NA	NA	NA
					13	1 ml (7 mg) of dexamethasone mixed with 0.5 ml of 1% lidocaine	blind injection	the tenderest point in the inferior heel near the calcaneal tuberosity	-	-	-	-	-	-	-	-	-	-	-	-	-	-	-	-	-	-	-	-	-	-	-	-	-	-	-	-	-	-	-	-
2019	Vahdatpour et al.	Carpal tunnel syndrome treatment using ultrasound-guided versus landmark-guided corticosteroid injection: a randomized prospective trial	Randomised controlled trial	moderate-to-severe Carpal tunnel syndrome (CTS)	30 (29)	methylprednisolone acetate	US guided injection	proximal to the distal wrist crease just medial to the palmaris longus tendon	26	5/8 inch	40mg	NA / NA	X	X	symptom/functional scores, electrophysiological findings, CMAP amplitude, FSS, SNAP(SNAP latency, SNAP NCV), SSS	Sonosite SII, Fujifilm Sonosite, Inc. USA	linear transducer	6.0 to 13-MHz	NA	NA	NA	NA	NA	NA	NA	NA	NA	NA	NA	NA	X	NS	After skin preparation and antisepsis,	NA	in-plane (angle of 30 degrees)	NA	NA	NA	NA	NA
					30 (23)	methylprednisolone acetate	blind injection	the tenderest point in the inferior heel near the calcaneal tuberosity	-	-	-	-	-	-	-	-	-	-	-	-	-	-	-	-	-	-	-	-	-	-	-	-	-	-	-	-	-	-	-	-
2021	Vasudeva et al.	Efficacy of a local corticosteroid injection on pain, disability and radial nerve thickness in patients with lateral epicondylitis	Randomised controlled trial	lateral epicondylitis	35	methylprednisolone acetate	US guided injection + conservative therapy (CT)	extensor digitorum brevis(at the tissue plane between the subcutaneous fat and the tendon)	23	2 cm	40mg	NA / NA	35	conservative therapy alone	functional limitations (Quick Disabilities of the Arm, Shoulder, and Hand questionnaire), the CSA of RN (using ultrasound)	NA	NA	NA	NA	NA	NA	NA	NA	NA	NA	NA	NA	NA	NA	NA	X	NS (antiseptics)	- The skin around the lateral epicondyle and injection site was cleaned with antiseptics. - A USG‑guided 40 mg of methylprednisolone acetate was injected using a disposable needle (23 G, 2 cm) and a syringe (1 ml) at the insertion of extensor digitorum brevis' under aseptic precautions', at the tissue plane between the subcutaneous fat and the tendon (no local anaesthetics were used).	NA	NS	NA	O	- Participants were observed for 30 min following injection and advised to rest the injected arm for 48 h and avoid all strenuous activity for 1–2 weeks following injection, followed by a gradual return to normal activities.	- No additional medications were advised except for cold compresses and tablet Aceclofenac for pain relief as and when required basis for 1 week. After this, further treatment approach in the two groups was similar. Patients were advised to keep a diary for counting pills taken during the study period, that is, until the last follow‑up visit. - Group B received conservative treatment alone. - The…	NA
2017	Wang et al.	Short-term effect of ultrasound-guided low-molecular-weight hyaluronic acid injection on clinical outcomes and imaging changes in patients with rheumatoid arthritis of the ankle and foot joints. A randomized controlled pilot trial	Randomised controlled trial	rheumatoid arthritis of the ankle and foot joints	40	low-molecularweight hyaluronic acid	US guided injection	rheumatoid arthritis ankles and feet joint (intra-articularly)	NA	NA	2.5ml	2 times / 4 weeks	30	US guided injection	VAS, FFI total, Imaging evaluation (based on CDUS and synovitis score)	Siemens ACUSON X600	linear transducer	6–18-Hz	NA	NA	O	sterilized plastic covering	NA	NA	NA	NA	NA	NA	O	Second, the joints with the most active synovitis under imaging (highest CDUS and/or more severe synovial hypertrophy) were selected. For example, if a patient had tenderness over the medial midfoot area, then one of the joints in this area, including the medial subtalar joint, ankle joint, or talonavicular joint, were selected according to the US and Doppler findings. The selected joint was reco…	O	NS	The skin was disinfected through an aseptic technique before the injection. A US probe with a sterilized plastic covering was used to determine the appropriate entry site for the needle to avoid penetrating vessels or the hypertrophic synovium.	NA	NS	NA	NA	NA	NA	NA
					30	[control group] 2% lidocaine	US guided injection	rheumatoid arthritis ankles and feet joint (intra-articularly)	NA	NA	2.5ml	2 times / 4 weeks	-	-	VAS, FFI total, Imaging evaluation (based on CDUS and synovitis score)	Siemens ACUSON X600	linear transducer	6–18-Hz	NA	NA	O	sterilized plastic covering	NA	NA	NA	NA	NA	NA	O	Second, the joints with the most active synovitis under imaging (highest CDUS and/or more severe synovial hypertrophy) were selected. For example, if a patient had tenderness over the medial midfoot area, then one of the joints in this area, including the medial subtalar joint, ankle joint, or talonavicular joint, were selected according to the US and Doppler findings. The selected joint was reco…	O	NS	The skin was disinfected through an aseptic technique before the injection. A US probe with a sterilized plastic covering was used to determine the appropriate entry site for the needle to avoid penetrating vessels or the hypertrophic synovium.	NA	NS	NA	NA	NA	NA	NA
2022	Wheeler et al.	Autologous Blood Injection With Dry-Needling vs Dry-Needling Alone Treatment for Chronic Plantar Fasciitis: A Randomized Controlled Trial	Randomised controlled trial	Chronic Plantar Fasciitis	45	autologous blood	US guided injection + needling	the subcutaneous planes to the plantar fascia attachment to the calcaneus (area of plantar fascia thickening)	21	NA	3ml	NA / NA	45	US guided needling alone	local foot pain, validated foot patient-reported outcome measures(FFI–revised, MOXFQ, FAAM), measures of general function and ability(EQ-5D-5L, ODI), specific measures of activity(IQAP), sleep(PSQI), mood(HADS)	NA	NA	NA	NA	NA	NA	NA	NA	NA	O	sterile gel	NA	NA	NA	NA	O	NS	The site of maximal pain was indicated by the patient, the area around the injection site cleaned using skin preparation, and ultrasonography using sterile gel was performed to locate the area of maximal thickening. The injection procedure was performed under a sterile no-touch technique by the administering clinician.	NA	in plane	NA	O	NA	- Patients were given standardized postprocedure information; they could walk short distances immediately but were instructed to limit their physical activity for the first 48-72 hours postprocedure and then progress cautiously as pain allowed. The patients were advised to avoid nonsteroidal antiinflammatory drugs (NSAIDs) for a minimum of 72 hours postprocedure, but could use simple analgesia or…	NA
2016	Yang et al.	Ultrasound-guided Versus Fluoroscopy-controlled Lumbar Transforaminal Epidural Injections: A Prospective Randomized Clinical Trial	Randomised controlled trial	low back pain and radicular pain	40	Iohexol (If the contrast spread along the spinal nerve into the epidural space, a mixture of 4mL of 0.5% lidocaine and 1mL of diprospan was injected.)	US guided injection	lumbar transforaminal epidural (posterior 1/2 to 2/3 of the neural foramen on the lateral view and under the pedicle) L3-4(US : 7, FL : 4), L4-5(US : 33, FL : 36)	20	90	1ml	NA / NA	40	Fluroscopy-guided	the ratio of operation success, VAS	Terason 2000, Boston, MA	linear probe	NA	NA	NA	O	sterile wrapping	NA	NA	O	sterile US gel	NA	NA	O	- First, a middle scan along the spinous processes was obtained to identify spinal levels. After identification of the fifth lumbar spinous process, the desired spinal level for the injection was marked by cephalad counting of the spinous process. - A second scan was performed in the transverse axial plane. The sonogram reflected the spinous process, lamina, facet joint, and transverse process. T…	O	NS	Following the sterile technique, the US transducer was covered in sterile wrapping, and sterile US gel was spread on the patients’ sterilized skin.	NA	in plane	NA	NA	- Any failed needle placement was recorded. - Complications, including infection, aggravation of the pain, numbness, headache, and any allergic reactions were also recorded by a physician who was blinded to the operation.	NA	Procedures to increase the accuracy of the injection (The needle tip was advanced until it reached the lateral side of the lamina (Fig. 1). The probe was then rotated 90 degrees to the parasagittal view to confirm that the needle tip was located in the middle of the adjacent facet joints (Fig. 2). Afterward, the needle tip was moved outward gently and slipped beside the lamina, and advanced a lit…
2022	Yu et al.	Clinical Effects and Safety of the Use of Methylene Blue for the Treatment of Lumbar Facet Joint Syndrome	Randomised controlled trial	Lumbar Facet Joint Syndrome	60 (53)	medication cocktail (2 mL of 1% methylene blue and 5 mL of 2% lidocaine was diluted with 20 mL of normal saline)	US guided injection	articular cavity (lumbar facet joint)	22	NA	1ml	NA / NA	60 (51)	US guided injection	NRS, ODI, PSQI, PHQ-9	S Nerve, Sonosite, Bothell, WA	linear array transducer probe	12-16 MHz	NA	NA	O	sterile film	NA	NA	O	coupling agent	NA	O	NA	NA	O	povidone iodine	- Following standard skin asepsis, a sterile surgical towel was placed on the body (Fig. 1A). - A low resolution (1216 MHz) was selected on the linear array transducer probe (S Nerve, Sonosite, Bothell, WA) and a coupling agent was applied and covered with a sterile film.	NA	NS	NA	NA	NA	NA	NA
					60 (51)	[control group] diprospan containing 5 mg of betamethasone dipropionate and 2 mg of betamethasone sodium phosphate and 5 mL of 2% lidocaine diluted to 20 mL using normal saline	US guided injection	articular cavity (lumbar facet joint)	22	NA	1ml	NA / NA	-	-	NRS, ODI, PSQI, PHQ-9	S Nerve, Sonosite, Bothell, WA	linear array transducer probe	12-16 MHz	NA	NA	O	sterile film	NA	NA	O	coupling agent	NA	O	NA	NA	O	povidone iodine	- Following standard skin asepsis, a sterile surgical towel was placed on the body (Fig. 1A). - A low resolution (1216 MHz) was selected on the linear array transducer probe (S Nerve, Sonosite, Bothell, WA) and a coupling agent was applied and covered with a sterile film.	NA	NS	NA	NA	NA	NA	NA
2023	Zhang et al.	Comparative study of ultrasonic-guided betamethasone local injection and extracorporeal shock wave therapy in post-stroke hemiplegic shoulder pain: a randomized clinical trial	Randomised controlled trial	post-stroke hemiplegic shoulder pain	21	2.5 ml of mixed fluid-betamethasone 1 ml + 2% lidocaine 1 ml + 0.9% sodium chloride injection 0.5 ml	US guided injection	tendon sheath of the long-head tendon of the biceps brachii, the area between the shoulder peak and the sliding capsule of the deltoid muscle(acromion-subdeltoid bursa)	NA	NA	2.5ml	NA / NA	21	extracorporeal shock wave therapy (ESWT)	VAS, Neer shoulder joint function scores, upper limb FMA, MBI, HAMD, SF-36, serum expression level of cytokine	China Mindray Resona 7	linear array probe	5–12 MHz	O	NA	NA	NA	NA	NA	NA	NA	NA	NA	O	the shoulder injury was examined with an ultrasound. 1) the long head tendon of the biceps humerus was investigated to find whether there was an injury or effusion in its tendon sheath. 2) the rotator cuff structures (supraspinatus, subscapularis, subspinatus, and teres minor) were investigated for tears and calcification, and the bursa (subacromial deltoid, coracoid process, and subscapularis bu…	NA	Type II mucosal iodine	- Type II mucosal iodine was used to disinfect the insertion area of the long head tendon and the supraspinatus muscle of the biceps brachii three times.	NA	NA	O (Finally, a sterile dressing covered the entry point)	O	NA	To prevent infection, patients were instructed to avoid the contact of the injected site with water for 24 h after the injection. Subjects were assessed immediately after the injection, 1 week later, and 1 month later.	NA
2019	Zhang et al.	The Effectiveness of Ultrasound-Guided Steroid Injection Combined with Miniscalpel-Needle Release in the Treatment of Carpal Tunnel Syndrome vs. Steroid Injection Alone: A Randomized Controlled Study	Randomised controlled trial	Carpal Tunnel Syndrome	26	1.0 ml of compound betamethasone (2 mg betamethasone sodium phosphate and 5 mg betamethasone dipropionate) together with 1.0 ml of 1% lidocaine	US guided injection	carpal tunnel radial or ulnar to the median nerve	25	NA	2ml	NA / NA	X	X	BCTQ, CSA of the median nerve, four electrophysiological parameters(DML, CMAP, SNAP, SNCV)	CHISON Q9, CHISONMedical Imaging Co., Ltd, Jiangsu province, China	liner array probe	8-12 MHz	NA	NA	NA	NA	NA	NA	NA	NA	NA	NA	NS	NS	NA	NS	After skin antisepsis,	NA	out of plane	O (The pinhole was covered with a sterile adhesive bandage for 2 days)	O	Then the needle was withdrawn and we applied pressure to the wound for 2 minutes to avoid bleeding. The pinhole was covered with a sterile adhesive bandage for 2 days.	NA	NA
					25	1.0 ml of compound betamethasone (2 mg betamethasone sodium phosphate and 5 mg betamethasone dipropionate) together with 1.0 ml of 1% lidocaine	Miniscalpel-Needle Release + US guided injection	carpal tunnel radial or ulnar to the median nerve	25	NA	2ml	NA / NA	X	X	BCTQ, CSA of the median nerve, four electrophysiological parameters(DML, CMAP, SNAP, SNCV)	CHISON Q9, CHISONMedical Imaging Co., Ltd, Jiangsu province, China	liner array probe	8-12 MHz	NA	NA	NA	NA	NA	NA	NA	NA	NA	NA	NS	NS	NA	NS	After skin antisepsis,	NA	out of plane	O (The pinhole was covered with a sterile adhesive bandage for 2 days)	O	Then the needle was withdrawn and we applied pressure to the wound for 2 minutes to avoid bleeding. The pinhole was covered with a sterile adhesive bandage for 2 days.	NA	NA
Active Australia Survey (AAS), Activities of Daily Living (ADL), American Orthopaedic Foot & Ankle Society (AOFAS), The Active Range of Motion (AROM), The American Shoulder and Elbow Surgeons (ASES), Bath Ankylosing Spondylitis Disease Activity Index(BASDAI), Bath AS Functional Index(BASFI), Boston Carpal Tunnel Questionnaire (BCTQ) [symptom severity scale, functional status of the hand scale(SSS…
*Number of initial participants (Number of final participants) **Description is made if there is such content, 'NA' is marked if there is no content,and 'X' is marked only if stated that it was not done. The original Korean texts were translated into English by the authors. ***Marked 'O' if there is content, marked 'NS' if it is not specific, marked 'NA' if there is no content ****Including '45-d…
